# Supplementary material for: SKN-1 regulates stress resistance downstream of amino catabolism pathways
Source: iScience. 2022 Jun 9;25(7):104571. doi: 10.1016/j.isci.2022.104571 (PMC9240870; doi:10.1016/j.isci.2022.104571)
Supplement: Table S1. RNA-seq results of amdh-1(uth29) vs. wildtype animals, related to Figure 1 [file mmc2.xlsx]

## Sheet: Sheet1
Gene_Symbol	BaseMean	log2(FC)	stdErr	Wald Stats	Pvalue	Adj P value
gst-4	2151.63	2.7865	0.393477	7.08174	1.42e-12	6.43e-09
gst-30	116.848	2.60477	0.344729	7.55599	4.16e-14	2.82e-10
gst-12	110.365	2.14701	0.393888	5.45081	5.01e-08	9.71e-05
W06H8.2	117.593	2.09904	0.35515	5.91029	3.41e-09	7.72e-06
F56A4.3	719.601	2.09005	0.298455	7.0029	2.51e-12	8.5e-09
F56D5.3	122.745	1.91489	0.464468	4.12276	3.74e-05	0.0281977
gst-20	639.394	1.83069	0.267514	6.84335	7.74e-12	2.1e-08
ugt-32	58.7758	1.73636	0.394955	4.39636	1.1e-05	0.0124374
glf-1	49.2457	1.57371	0.486051	3.23775	0.00120478	0.217793
nit-1	268.532	1.49112	0.446429	3.3401	0.000837475	0.183137
srbc-15	65.5616	1.48904	0.39097	3.80857	0.000139771	0.0702817
cut-3	64.8612	1.48118	0.501324	2.95454	0.00313139	0.324087
wrt-1	50.9262	1.43951	0.466279	3.08723	0.00202031	0.277221
cyn-17	13.6475	1.40937	0.511517	2.75527	0.00586432	0.42068
gst-25	7.79821	1.39365	0.511843	2.7228	0.00647307	NA
gst-16	126.599	1.34556	0.327597	4.10736	4e-05	0.0285369
gst-10	1460.55	1.33839	0.342287	3.91013	9.22e-05	0.0568493
dpy-14	206.484	1.33551	0.476362	2.80356	0.00505416	0.382817
cysl-2	1026.09	1.29633	0.262392	4.94045	7.79e-07	0.00117417
ptr-4	73.2246	1.26	0.424328	2.9694	0.00298378	0.318536
F30A10.2	15.3774	1.21164	0.516879	2.34414	0.0190712	0.643201
catp-3	275.002	1.18227	0.412794	2.86407	0.00418231	0.370612
K02E7.6	95.5631	1.17455	0.439755	2.67091	0.00756459	0.468298
lpr-4	50.2948	1.16055	0.480892	2.41333	0.0158076	0.628502
Y54G2A.76	12.8715	1.15017	0.512283	2.24519	0.0247562	0.723372
ztf-30	11.2511	1.14457	0.516287	2.21692	0.0266288	0.739822
R02E12.4	12.0874	1.13251	0.516985	2.19061	0.0284799	0.75712
EGAP4.1	66.5306	1.11915	0.419352	2.66877	0.007613	0.468298
C01G10.6	36.3164	1.11458	0.470505	2.36891	0.0178407	0.640041
dpy-7	60.4051	1.10996	0.443388	2.50336	0.0123021	0.59146
cyp-14A5	403.281	1.1042	0.362049	3.04986	0.00228948	0.28808
T26C5.2	30.7666	1.09761	0.51654	2.12494	0.0335919	0.802114
tbb-4	45.7106	1.08532	0.443019	2.44983	0.0142922	0.612101
F23H12.5	50.7883	1.06862	0.477562	2.23766	0.0252432	0.724143
clec-64	15.3479	1.05357	0.504862	2.08684	0.0369025	0.84088
nspa-8	20.1646	1.0503	0.516653	2.03289	0.0420635	0.871982
R09E10.5	46.9273	1.04432	0.518328	2.01479	0.0439266	0.885553
mltn-9	79.9944	1.02849	0.392135	2.62279	0.00872125	0.515655
F33D4.6	20.9118	1.02556	0.486157	2.10952	0.0348996	0.821472
irld-35	92.0868	1.02016	0.363799	2.8042	0.0050442	0.382817
T03G6.1	30.7784	1.01493	0.51113	1.98567	0.04707	0.900106
fbxa-152	11.1724	1.0145	0.51642	1.96449	0.0494735	0.915091
C16D9.1	65.3342	1.01051	0.453403	2.22872	0.0258323	0.730008
che-7	21.2065	1.00925	0.491827	2.05204	0.0401657	0.857584
wrt-2	22.1337	1.00697	0.487083	2.06734	0.0387022	0.85064
lpr-6	48.4312	1.0027	0.456925	2.19444	0.0282035	0.75712
K01A2.3	14.032	0.99922	0.518445	1.92734	0.0539375	0.922175
Y37A1B.7	13.1051	0.987305	0.515256	1.91615	0.0553466	0.928679
F15B9.8	21.4227	0.983722	0.504947	1.94817	0.0513949	0.920199
grl-7	9.19949	0.978617	0.518345	1.88796	0.0590308	0.943565
ptr-10	25.6715	0.974857	0.504017	1.93417	0.0530917	0.920199
Y54G11A.14	57.354	0.973318	0.517861	1.8795	0.0601768	0.944532
C35A5.3	530.082	0.968358	0.305007	3.17487	0.00149905	0.251422
dao-2	95.35	0.95118	0.489029	1.94504	0.0517703	0.920199
nstp-3	7.2929	0.950107	0.512407	1.8542	0.0637101	NA
M03D4.4	35.5606	0.939846	0.476947	1.97055	0.0487759	0.909633
C08E8.10	24.0795	0.926753	0.498167	1.86033	0.0628395	0.950542
F09F9.2	14.6607	0.923754	0.514338	1.79601	0.0724936	0.974863
F14B4.1	46.0246	0.922829	0.453059	2.03688	0.0416617	0.871681
gst-14	11.1316	0.918752	0.516751	1.77794	0.0754137	0.984927
F31D4.5	42.2196	0.918445	0.490081	1.87407	0.0609209	0.948178
F18C5.5	5.06248	0.916165	0.492744	1.85931	0.0629832	NA
wrt-10	133.395	0.914856	0.499628	1.83107	0.0670897	0.965731
ZK154.1	23.6594	0.911571	0.48157	1.89291	0.0583692	0.943565
sym-1	187.294	0.904343	0.392121	2.30628	0.0210949	0.670259
ZK662.5	9.18711	0.895903	0.517415	1.7315	0.0833626	0.999796
sdz-8	58.7969	0.889261	0.405379	2.19366	0.0282602	0.75712
T28C12.2	34.5612	0.884938	0.476215	1.85827	0.0631304	0.950965
lron-5	31.7449	0.882017	0.468606	1.88222	0.0598067	0.943565
madd-4	120.283	0.875943	0.440504	1.9885	0.0467561	0.898134
ugt-11	100.446	0.866853	0.414921	2.0892	0.0366898	0.838855
abcx-1	22.4596	0.861982	0.516686	1.66829	0.095258	0.999796
gst-13	1506.7	0.860519	0.328772	2.61737	0.00886095	0.515655
R05H11.2	37.2563	0.857156	0.435532	1.96807	0.0490603	0.912484
osm-8	6.7612	0.85603	0.488628	1.75191	0.0797901	NA
twk-11	14.1419	0.855318	0.513345	1.66617	0.0956803	0.999796
Y71A12B.19	8.67502	0.853434	0.517557	1.64897	0.0991544	0.999796
dpy-8	31.3677	0.852784	0.515884	1.65305	0.0983199	0.999796
mlt-9	23.1486	0.851259	0.504251	1.68817	0.0913795	0.999796
dpy-2	72.2399	0.850376	0.493811	1.72207	0.0850572	0.999796
clec-17	30.0823	0.841378	0.513311	1.63912	0.101189	0.999796
egl-46	12.6756	0.840098	0.516668	1.62599	0.103951	0.999796
D1014.5	24.2959	0.838015	0.518291	1.61688	0.105904	0.999796
F44E2.4	104.723	0.836043	0.361885	2.31024	0.0208747	0.670259
ugt-13	224.698	0.832996	0.419632	1.98506	0.0471375	0.900127
Y39F10C.1	7.3753	0.828993	0.489182	1.69465	0.0901415	NA
C07F11.2	10.8483	0.825865	0.51592	1.60076	0.109429	0.999796
unc-7	59.4509	0.822207	0.404478	2.03276	0.0420764	0.871982
lpr-3	102.485	0.821819	0.436181	1.88413	0.059548	0.943565
C14F11.6	15.1203	0.81893	0.5168	1.58462	0.113053	0.999796
igcm-1	25.2347	0.818242	0.487286	1.67918	0.0931161	0.999796
cbn-1	16.354	0.817925	0.511649	1.59861	0.109908	0.999796
R05D8.7	16.5291	0.814323	0.493172	1.6512	0.0986984	0.999796
C35E7.11	43.3052	0.814152	0.451789	1.80206	0.0715352	0.974523
ugt-57	18.8796	0.814152	0.516434	1.57649	0.114914	0.999796
ppm-1.H	12.892	0.81012	0.505842	1.60153	0.10926	0.999796
nspc-18	45.18	0.80776	0.443035	1.82324	0.0682667	0.966033
H42K12.3	27.3718	0.805231	0.504054	1.59751	0.110153	0.999796
Y72A10A.1	60.742	0.804684	0.390996	2.05804	0.0395864	0.854637
fbxb-47	8.01983	0.803587	0.507269	1.58414	0.113161	0.999796
gst-35	47.6863	0.803548	0.498396	1.61227	0.106904	0.999796
lpr-7	10.3932	0.803372	0.517668	1.55191	0.120685	0.999796
mlt-11	205.914	0.802662	0.420777	1.90757	0.0564466	0.936022
hhat-1	16.6382	0.802454	0.494645	1.62228	0.104743	0.999796
T03D8.6	343.682	0.80235	0.293983	2.72924	0.0063481	0.437444
pqn-73	15.2267	0.799646	0.517649	1.54477	0.122403	0.999796
let-653	139.443	0.798974	0.328795	2.43001	0.0150986	0.625196
lpr-5	66.0223	0.791274	0.467304	1.69327	0.0904032	0.999796
mlt-8	81.7786	0.790679	0.38621	2.04728	0.0406306	0.862234
clec-74	7.99004	0.785162	0.518326	1.5148	0.129822	0.999796
C25F6.7	11.6684	0.783806	0.513675	1.52588	0.12704	0.999796
F32D8.1	4.38927	0.782776	0.489205	1.6001	0.109577	NA
glr-1	17.9131	0.781815	0.503682	1.5522	0.120615	0.999796
pgph-1	8.41486	0.780472	0.425731	1.83325	0.0667651	0.965731
Y97E10AR.1	120.759	0.780112	0.434318	1.79618	0.0724663	0.974863
R13H7.2	25.6222	0.779531	0.502915	1.55003	0.121135	0.999796
iglr-1	22.5088	0.7789	0.484382	1.60803	0.107829	0.999796
dpy-3	25.107	0.777813	0.514566	1.51159	0.130638	0.999796
ref-2	16.1066	0.774246	0.504312	1.53525	0.124722	0.999796
nhx-9	128.119	0.771034	0.394647	1.95373	0.0507332	0.920087
clec-180	44.3797	0.769435	0.513131	1.49949	0.133746	0.999796
ZK265.7	59.7543	0.76793	0.441821	1.7381	0.0821925	0.999796
dpy-9	69.1568	0.764491	0.480922	1.58963	0.111917	0.999796
Y73E7A.8	13.3915	0.762744	0.516111	1.47787	0.139443	0.999796
gst-24	88.5923	0.761441	0.396237	1.92168	0.054646	0.92666
ptr-18	31.6559	0.757387	0.479327	1.58011	0.114083	0.999796
ceh-27	13.4846	0.755559	0.504503	1.49763	0.134229	0.999796
K12G11.6	7.60639	0.753527	0.50608	1.48895	0.136501	NA
cutl-28	17.0937	0.753236	0.506292	1.48775	0.136817	0.999796
nas-14	16.9407	0.753125	0.497219	1.51467	0.129855	0.999796
F08F3.1	14.2091	0.752798	0.514675	1.46267	0.143558	0.999796
mgl-3	24.4558	0.752642	0.488502	1.54071	0.123386	0.999796
subs-4	18.3692	0.7516	0.483825	1.55345	0.120315	0.999796
dyf-19	7.85216	0.749835	0.512668	1.46261	0.143573	NA
C26B9.3	36.1557	0.747012	0.468225	1.59541	0.11062	0.999796
ZC412.3	456.116	0.74064	0.30611	2.41952	0.015541	0.625196
hlh-14	10.8551	0.740183	0.518336	1.428	0.153292	0.999796
T02H6.4	12.803	0.737868	0.504686	1.46204	0.143732	0.999796
F55D10.4	15.2377	0.736014	0.509575	1.44437	0.148636	0.999796
cwn-2	71.8578	0.732873	0.423698	1.72971	0.0836826	0.999796
T05H10.3	41.639	0.732151	0.512133	1.42961	0.152828	0.999796
hil-7	44.2377	0.73111	0.47273	1.54657	0.121967	0.999796
del-2	23.5936	0.731031	0.489359	1.49385	0.135214	0.999796
grd-10	290.047	0.731031	0.39093	1.86998	0.0614868	0.948178
C26F1.1	18.1604	0.730928	0.493714	1.48047	0.138748	0.999796
ZK287.1	80.8984	0.728088	0.371087	1.96204	0.0497575	0.916593
pes-1	37.6962	0.726507	0.464441	1.56426	0.117756	0.999796
dsl-6	6.42519	0.726251	0.507728	1.43039	0.152604	NA
M03A1.8	28.9995	0.726035	0.49134	1.47766	0.139498	0.999796
T02E9.5	139.116	0.725704	0.414193	1.75209	0.0797578	0.999796
taf-7.1	92.5857	0.72539	0.340573	2.12991	0.0331787	0.800422
nlp-33	215.102	0.72402	0.301895	2.39825	0.0164735	0.640041
nhr-113	10.9669	0.723639	0.51362	1.4089	0.158865	0.999796
glr-5	76.7084	0.72212	0.383286	1.88402	0.0595618	0.943565
mgl-1	22.9286	0.721918	0.508908	1.41856	0.156027	0.999796
cnc-2	91.4496	0.721885	0.448765	1.6086	0.107704	0.999796
srt-53	4.28787	0.721824	0.48345	1.49307	0.135419	NA
Y71F9AL.7	13.8559	0.721486	0.515601	1.39931	0.16172	0.999796
del-4	7.7496	0.718215	0.518412	1.38541	0.165926	NA
lgc-27	25.1081	0.717829	0.473133	1.51718	0.129221	0.999796
msra-1	1374.94	0.716206	0.351427	2.03799	0.0415509	0.870706
C49F8.3	53.6386	0.713987	0.397183	1.79763	0.072236	0.974863
C06C3.7	11.7755	0.712934	0.513752	1.3877	0.165228	0.999796
F19H8.2	113.535	0.712174	0.358172	1.98836	0.046772	0.898134
parg-2	74.5276	0.711864	0.502989	1.41527	0.15699	0.999796
clec-37	4.77694	0.710802	0.504242	1.40965	0.158645	NA
phat-5	35.4783	0.709753	0.517617	1.37119	0.170315	0.999796
scl-14	5.00034	0.708485	0.492505	1.43853	0.150283	NA
Y37E11B.7	21.5761	0.706137	0.496631	1.42186	0.155068	0.999796
bah-1	5.60945	0.705101	0.49396	1.42745	0.153452	NA
glr-2	25.3686	0.704022	0.502973	1.39972	0.161597	0.999796
ZK742.4	86.4111	0.703476	0.453516	1.55116	0.120863	0.999796
F35D2.3	48.9396	0.700734	0.419599	1.67001	0.0949181	0.999796
B0511.2	14.814	0.700051	0.496606	1.40967	0.158637	0.999796
sups-1	25.0713	0.698277	0.470171	1.48516	0.137503	0.999796
F59D6.1	14.5065	0.697743	0.508544	1.37204	0.170051	0.999796
cyp-29A4	76.7486	0.694313	0.374315	1.85489	0.0636122	0.950965
C15F1.2	47.1656	0.694211	0.516098	1.34511	0.178588	0.999796
Y52B11A.11	7.36635	0.693726	0.504279	1.37568	0.168921	NA
F46F2.5	74.6059	0.691048	0.373392	1.85073	0.0642082	0.954533
C35D10.12	19.0808	0.691021	0.489955	1.41038	0.158428	0.999796
atz-1	77.4541	0.690362	0.405549	1.70229	0.0887014	0.999796
D1054.9	10.1902	0.689477	0.515312	1.33798	0.180903	0.999796
irld-53	160.641	0.689442	0.355917	1.93709	0.0527349	0.920199
nep-12	29.8004	0.688432	0.450369	1.5286	0.126365	0.999796
mks-5	21.9895	0.688191	0.518298	1.32779	0.184248	0.999796
Y34F4.3	6.46667	0.684514	0.5071	1.34986	0.177061	NA
sodh-2	6.36131	0.683652	0.50222	1.36126	0.173432	NA
ZC449.1	7.49154	0.681981	0.517601	1.31758	0.187644	NA
Y65B4BM.3	48.2037	0.679715	0.427632	1.58948	0.111951	0.999796
fbxb-85	11.524	0.67948	0.517659	1.3126	0.189317	0.999796
che-12	40.0027	0.678253	0.461854	1.46855	0.141956	0.999796
F43H9.4	355.727	0.677933	0.348043	1.94784	0.0514342	0.920199
M05D6.9	11.7407	0.674929	0.51726	1.30482	0.191955	0.999796
tax-2	7.4245	0.674207	0.510126	1.32165	0.186285	NA
sad-1	68.2905	0.673438	0.396315	1.69925	0.0892725	0.999796
bus-17	21.2125	0.673251	0.46916	1.43501	0.151283	0.999796
W04A8.2	54.036	0.673138	0.424725	1.58488	0.112993	0.999796
M116.1	26.4515	0.673036	0.473899	1.42021	0.155546	0.999796
sdz-25	26.4515	0.673036	0.473899	1.42021	0.155546	0.999796
F55G11.2	46.4983	0.672713	0.48138	1.39747	0.162273	0.999796
T06G6.3	15.7236	0.670838	0.510554	1.31394	0.188866	0.999796
T03G11.9	13.8363	0.670732	0.508271	1.31964	0.186957	0.999796
T20F5.4	20.5643	0.669255	0.503181	1.33005	0.183502	0.999796
R74.2	20.5782	0.668908	0.518054	1.29119	0.196637	0.999796
cbl-1	766.913	0.668689	0.27542	2.42789	0.0151871	0.625196
unc-9	161.337	0.668168	0.345838	1.93202	0.0533567	0.920199
noah-1	290.125	0.667335	0.349275	1.91063	0.0560525	0.932466
K08B12.1	17.8658	0.667149	0.514636	1.29635	0.194854	0.999796
Y39A1A.9	96.9259	0.663797	0.341676	1.94277	0.0520445	0.920199
col-165	56.4076	0.662458	0.461198	1.43638	0.150893	0.999796
H28G03.5	110.132	0.661397	0.353692	1.86998	0.0614861	0.948178
col-53	21.6837	0.660144	0.478364	1.38	0.167585	0.999796
clec-27	3.25733	0.660005	0.465143	1.41893	0.15592	NA
pgp-12	35.505	0.659301	0.492266	1.33932	0.180467	0.999796
F54B11.9	13.7021	0.659235	0.514067	1.28239	0.199705	0.999796
ceh-33	5.92416	0.659126	0.513323	1.28404	0.199129	NA
F20A1.4	4.26306	0.657299	0.498327	1.31901	0.187165	NA
fbn-1	192.95	0.653975	0.416741	1.56926	0.116587	0.999796
mam-4	13.8006	0.652644	0.507357	1.28636	0.198317	0.999796
eat-4	62.4113	0.652059	0.394925	1.6511	0.0987188	0.999796
D1046.18	8.66045	0.650743	0.518481	1.2551	0.209444	0.999796
F59H6.2	19.7458	0.650324	0.502766	1.29349	0.195841	0.999796
let-4	38.4014	0.64865	0.421787	1.53786	0.124082	0.999796
clec-218	330.331	0.648377	0.34058	1.90374	0.056944	0.939306
Y38A10A.2	17.2702	0.647917	0.503809	1.28604	0.19843	0.999796
lgc-49	8.50092	0.647058	0.51182	1.26423	0.206148	0.999796
fip-6	37.0498	0.645965	0.512325	1.26085	0.207363	0.999796
Y87G2A.19	96.0808	0.644952	0.39116	1.64882	0.0991849	0.999796
sol-1	26.2891	0.644469	0.48092	1.34008	0.180221	0.999796
col-121	21.4002	0.644144	0.518393	1.24258	0.214022	0.999796
nhr-270	11.5542	0.643991	0.515951	1.24816	0.211971	0.999796
cfi-1	45.4741	0.641446	0.473585	1.35445	0.175593	0.999796
F23F12.8	6.49757	0.640998	0.5102	1.25637	0.208983	NA
ptr-1	70.4508	0.640345	0.440881	1.45242	0.146385	0.999796
M04F3.2	36.027	0.639676	0.486874	1.31384	0.1889	0.999796
dot-1.4	25.5862	0.638885	0.481073	1.32804	0.184164	0.999796
ZK6.8	35.4687	0.637485	0.44901	1.41976	0.155679	0.999796
gasr-8	7.65264	0.637128	0.518318	1.22922	0.218989	NA
F56A4.10	23.2024	0.635853	0.503789	1.26214	0.206898	0.999796
eva-1	81.7905	0.634747	0.385231	1.64771	0.0994132	0.999796
dhs-15	18.3103	0.634732	0.500457	1.2683	0.20469	0.999796
glr-4	62.8988	0.634476	0.460437	1.37799	0.168208	0.999796
oac-51	28.5123	0.633659	0.495985	1.27758	0.201398	0.999796
lron-6	6.61018	0.630989	0.503007	1.25443	0.209685	NA
T13H10.2	14.9492	0.630437	0.517131	1.21911	0.222804	0.999796
H37A05.2	13.4157	0.628074	0.516269	1.21656	0.223771	0.999796
Y42G9A.3	240.521	0.627523	0.393467	1.59485	0.110745	0.999796
twnk-1	13.6245	0.625447	0.517913	1.20763	0.22719	0.999796
mapk-15	44.5938	0.624783	0.419368	1.48982	0.136271	0.999796
unc-36	204.152	0.624698	0.352375	1.77282	0.076258	0.990332
D2005.6	22.1276	0.624363	0.471272	1.32485	0.185223	0.999796
slt-1	101.729	0.623888	0.409896	1.52206	0.127993	0.999796
F26D2.3	8.61367	0.623417	0.518196	1.20305	0.228956	0.999796
F21D5.9	6.18513	0.623277	0.507537	1.22804	0.219432	NA
tni-1	656.923	0.622308	0.260625	2.38775	0.0169518	0.640041
C01G10.15	55.6204	0.621804	0.454393	1.36843	0.171179	0.999796
ceh-24	6.13776	0.619967	0.49876	1.24302	0.213861	NA
C44H9.7	10.0248	0.619964	0.518166	1.19646	0.231518	0.999796
suro-1	41.5334	0.61976	0.478049	1.29643	0.194826	0.999796
dpy-6	188.798	0.618901	0.327339	1.8907	0.0586638	0.943565
btb-3	23.8267	0.617304	0.500668	1.23296	0.21759	0.999796
ZC204.12	151.428	0.616591	0.372639	1.65466	0.0979931	0.999796
C34C12.6	68.3416	0.616424	0.421171	1.46359	0.143305	0.999796
tub-1	29.8559	0.61642	0.478123	1.28925	0.197311	0.999796
F12E12.6	39.633	0.61633	0.418152	1.47394	0.140498	0.999796
Y47G6A.31	48.2708	0.615882	0.40103	1.53575	0.1246	0.999796
C09F9.2	118.646	0.614733	0.448021	1.37211	0.17003	0.999796
F49E12.12	11.5007	0.613658	0.518169	1.18428	0.236302	0.999796
trp-1	39.4362	0.613441	0.460349	1.33256	0.182678	0.999796
C14A4.9	10.8052	0.613276	0.518187	1.1835	0.23661	0.999796
ser-2	22.4126	0.613204	0.486694	1.25994	0.207692	0.999796
best-4	16.7875	0.612241	0.506743	1.20819	0.226975	0.999796
R07A4.4	6.89349	0.612001	0.512191	1.19487	0.232139	NA
dmsr-6	23.9519	0.611129	0.494276	1.23641	0.216305	0.999796
K01D12.9	12.4557	0.610305	0.514908	1.18527	0.235911	0.999796
K08B4.5	8.73578	0.609189	0.518478	1.17496	0.240012	0.999796
C46A5.4	14.0013	0.607685	0.516509	1.17652	0.239386	0.999796
dhc-4	18.7606	0.605468	0.509822	1.18761	0.234988	0.999796
tba-8	19.8203	0.603958	0.504034	1.19825	0.23082	0.999796
Y57G11B.4	3.49288	0.603297	0.427527	1.41113	0.158205	NA
cdh-5	45.7836	0.603025	0.486955	1.23836	0.215583	0.999796
ZK1025.2	8.32607	0.603021	0.471331	1.2794	0.200756	0.999796
ZK1025.8	8.32607	0.603021	0.471331	1.2794	0.200756	0.999796
srd-23	3.07696	0.602061	0.456736	1.31818	0.187443	NA
cft-1	48.4752	0.601656	0.484457	1.24192	0.214266	0.999796
cyp-14A1	51.5258	0.601573	0.415298	1.44853	0.147468	0.999796
lys-5	2.94613	0.600962	0.413137	1.45463	0.145772	NA
nhr-245	15.3609	0.600924	0.506589	1.18622	0.235537	0.999796
tor-1	11.6754	0.600749	0.513379	1.17019	0.241926	0.999796
clh-2	40.3228	0.599916	0.429223	1.39768	0.162209	0.999796
ced-8	102.933	0.599577	0.376019	1.59454	0.110816	0.999796
mboa-1	11.4157	0.59933	0.517908	1.15721	0.247185	0.999796
exp-1	15.037	0.59753	0.505653	1.1817	0.237325	0.999796
F54E4.3	194.12	0.597157	0.338242	1.76548	0.0774839	0.991682
dsl-1	10.4987	0.596811	0.518471	1.1511	0.249692	0.999796
xol-1	27.8763	0.596758	0.50731	1.17632	0.239468	0.999796
F18E9.1	16.7283	0.593721	0.50305	1.18024	0.237904	0.999796
lido-3	19.8542	0.593272	0.499867	1.18686	0.235283	0.999796
lips-3	19.0884	0.592052	0.510744	1.15919	0.246377	0.999796
dhs-16	9.38325	0.591241	0.516721	1.14422	0.252534	0.999796
D2089.3	10.1348	0.590936	0.517941	1.14093	0.253897	0.999796
rab-37	25.4292	0.590045	0.477739	1.23508	0.216802	0.999796
W10G11.1	5.11688	0.589721	0.507376	1.16229	0.245116	NA
C24H10.3	11.7499	0.589687	0.511722	1.15236	0.249174	0.999796
oig-8	17.1351	0.588345	0.514824	1.14281	0.253119	0.999796
zmp-2	34.3792	0.586598	0.482402	1.21599	0.223988	0.999796
M03F8.5	20.1806	0.586112	0.515075	1.13792	0.255155	0.999796
rol-8	20.2066	0.585844	0.50941	1.15004	0.250126	0.999796
F40D4.17	49.2161	0.585612	0.441573	1.3262	0.184774	0.999796
F01D5.6	10.0091	0.584619	0.516558	1.13176	0.257735	0.999796
gcy-18	25.6118	0.583998	0.500002	1.16799	0.242811	0.999796
Y64H9A.2	23.662	0.583501	0.518182	1.12605	0.260143	0.999796
sqt-3	198.385	0.583139	0.318435	1.83126	0.0670612	0.965731
dhs-8	24.279	0.582911	0.514967	1.13194	0.25766	0.999796
dpy-19	204.543	0.582634	0.345644	1.68565	0.0918637	0.999796
pros-1	71.9729	0.581484	0.371204	1.56648	0.117236	0.999796
lips-9	3.46163	0.581181	0.464517	1.25115	0.210879	NA
nphp-2	25.0366	0.580741	0.496399	1.16991	0.242038	0.999796
B0334.9	15.1563	0.58066	0.511301	1.13565	0.256101	0.999796
F40A3.4	22.9316	0.580017	0.509381	1.13867	0.254841	0.999796
E04D5.2	15.1605	0.579294	0.506148	1.14452	0.25241	0.999796
rab-3	208.006	0.576446	0.341515	1.68791	0.0914288	0.999796
T05D4.3	18.3329	0.576215	0.495671	1.1625	0.245034	0.999796
chil-7	4.69166	0.575867	0.477037	1.20717	0.227365	NA
F28C1.1	1439.26	0.575777	0.321178	1.7927	0.0730202	0.976247
R07E3.7	24.707	0.575752	0.498617	1.1547	0.248214	0.999796
lgc-34	107.633	0.574947	0.417814	1.37608	0.168796	0.999796
C29G2.2	103.231	0.574363	0.398864	1.44	0.149868	0.999796
sqt-2	21.2918	0.574042	0.49519	1.15924	0.24636	0.999796
C45B11.6	24.1816	0.573889	0.500168	1.14739	0.251219	0.999796
F07A11.1	5.56361	0.573658	0.50941	1.12612	0.260114	NA
syd-9	105.121	0.573487	0.438996	1.30636	0.19143	0.999796
F32H5.4	39.4672	0.572521	0.491293	1.16533	0.243884	0.999796
Y45F10D.2	18.5576	0.570769	0.518015	1.10184	0.270532	0.999796
ceh-34	20.5774	0.570114	0.477062	1.19505	0.232067	0.999796
T07G12.3	6.42608	0.569613	0.505323	1.12723	0.259647	NA
F13C5.5	87.6156	0.56878	0.45449	1.25147	0.210763	0.999796
R57.2	17.8888	0.56844	0.515871	1.1019	0.270504	0.999796
Y46G5A.29	18.4486	0.565985	0.500571	1.13068	0.258191	0.999796
F52C9.5	5.47924	0.565875	0.50493	1.1207	0.262416	NA
frpr-13	17.5127	0.565757	0.496489	1.13952	0.254488	0.999796
clx-1	7.42238	0.565419	0.441909	1.27949	0.200724	NA
syd-1	58.4412	0.565024	0.394863	1.43094	0.152449	0.999796
T10G3.3	517.099	0.564519	0.403416	1.39935	0.161708	0.999796
R13D7.2	73.335	0.5639	0.376268	1.49867	0.13396	0.999796
ifa-3	16.6734	0.563694	0.518162	1.08787	0.276651	0.999796
atf-8	21.8674	0.56368	0.518477	1.08718	0.276956	0.999796
ZC123.1	20.0643	0.563437	0.507657	1.10988	0.267052	0.999796
sdz-14	16.9112	0.563302	0.509303	1.10602	0.268716	0.999796
cpt-4	39.3954	0.56267	0.456709	1.23201	0.217946	0.999796
R09E12.9	21.3497	0.562581	0.513292	1.09603	0.273068	0.999796
F48C5.2	49.8187	0.562492	0.479223	1.17376	0.240492	0.999796
ncam-1	159.521	0.561859	0.407144	1.38	0.167587	0.999796
C46H11.10	35.5765	0.561419	0.493685	1.1372	0.255454	0.999796
nhr-196	2.52567	0.561068	0.418514	1.34062	0.180045	NA
C24A3.1	4.46042	0.560646	0.470843	1.19073	0.23376	NA
arl-3	19.6136	0.559711	0.498235	1.12339	0.261272	0.999796
col-128	15.5199	0.559572	0.516454	1.08349	0.278591	0.999796
B0391.8	30.2421	0.558823	0.438347	1.27484	0.202366	0.999796
nhr-161	89.3798	0.558699	0.341677	1.63517	0.102014	0.999796
T24A6.1	43.2886	0.55865	0.463797	1.20451	0.228391	0.999796
lact-8	37.8642	0.558052	0.424969	1.31316	0.189129	0.999796
noah-2	240.9	0.558041	0.375003	1.4881	0.136725	0.999796
wee-1.1	6.58421	0.557679	0.489977	1.13817	0.255049	NA
F15E6.3	176.43	0.556647	0.323677	1.71976	0.0854759	0.999796
scl-6	34.8597	0.556597	0.452683	1.22955	0.218865	0.999796
acd-1	23.4737	0.555815	0.484169	1.14798	0.250978	0.999796
F54C9.9	1927.74	0.55469	0.345571	1.60514	0.108463	0.999796
fbxc-40	37.4506	0.554289	0.420059	1.31955	0.186985	0.999796
C45B2.2	54.0832	0.554055	0.439843	1.25967	0.20779	0.999796
hmit-1.1	40.8526	0.553816	0.456559	1.21302	0.225122	0.999796
K04B12.2	257.367	0.553578	0.391411	1.41432	0.157269	0.999796
Y52E8A.3	38.6347	0.553274	0.439971	1.25752	0.208564	0.999796
acn-1	111.153	0.552188	0.364624	1.5144	0.129923	0.999796
C55C3.1	13.7854	0.552048	0.513189	1.07572	0.282053	0.999796
F18A11.2	23.3234	0.55072	0.482363	1.14171	0.253573	0.999796
C05G5.7	46.5514	0.550679	0.509994	1.07978	0.280242	0.999796
zig-8	24.9246	0.550455	0.47161	1.16718	0.243136	0.999796
clec-172	4.33306	0.549347	0.496061	1.10742	0.268113	NA
agr-1	48.6399	0.547558	0.498198	1.09908	0.271734	0.999796
fbxa-169	14.7365	0.547222	0.50129	1.09163	0.274996	0.999796
C18B2.1	7.30752	0.54695	0.514869	1.06231	0.288095	NA
scl-3	96.9684	0.546768	0.357498	1.52943	0.126158	0.999796
K02G10.5	37.6245	0.545851	0.456589	1.1955	0.231893	0.999796
F10C1.9	254.818	0.545724	0.41782	1.30612	0.191511	0.999796
T14B4.19	36.1184	0.545297	0.467675	1.16597	0.243625	0.999796
F32E10.8	14.7703	0.544281	0.514665	1.05754	0.290263	0.999796
gpc-1	38.3189	0.543684	0.46724	1.16361	0.244583	0.999796
Y6D1A.2	41.5153	0.543414	0.428272	1.26885	0.204494	0.999796
F01D5.10	5.82571	0.542981	0.512042	1.06042	0.288952	NA
lin-32	4.33573	0.541409	0.492789	1.09866	0.271915	NA
F17A9.5	360.438	0.539918	0.295468	1.82733	0.0676498	0.966033
K03A11.4	3.41889	0.539618	0.464096	1.16273	0.244939	NA
bus-18	28.5069	0.539152	0.513451	1.05006	0.293692	0.999796
ZK686.6	5.15495	0.538757	0.50544	1.06592	0.286461	NA
nas-13	2.46746	0.537638	0.448234	1.19946	0.23035	NA
C08G9.2	34.3589	0.537442	0.47993	1.11983	0.262785	0.999796
Y82E9BR.17	40.0243	0.53678	0.504013	1.06501	0.286871	0.999796
ztf-2	40.7326	0.535627	0.451924	1.18522	0.235932	0.999796
W02F12.1	46.5045	0.535358	0.425125	1.2593	0.207923	0.999796
cwp-4	12.3246	0.535195	0.518472	1.03225	0.301953	0.999796
unc-63	66.4924	0.535159	0.395024	1.35475	0.175497	0.999796
ddr-2	56.0113	0.534765	0.408653	1.3086	0.190668	0.999796
glc-3	13.1063	0.53475	0.504962	1.05899	0.289604	0.999796
cal-4	103.674	0.534718	0.428358	1.2483	0.211923	0.999796
snt-1	214.226	0.534283	0.364586	1.46545	0.142798	0.999796
F35C8.8	10.4336	0.53419	0.514388	1.0385	0.299039	0.999796
Y51B9A.6	5.35445	0.533901	0.480066	1.11214	0.266078	NA
ZK593.3	40.5759	0.531598	0.41463	1.2821	0.199807	0.999796
Y82E9BR.1	24.7456	0.531452	0.48862	1.08766	0.276745	0.999796
dop-5	40.666	0.53108	0.444616	1.19447	0.232295	0.999796
T11F8.2	111.531	0.531061	0.361985	1.46708	0.142354	0.999796
col-149	115.448	0.530605	0.396716	1.33749	0.181061	0.999796
efn-2	147.493	0.530246	0.387474	1.36847	0.171166	0.999796
ZK105.6	24.3569	0.530067	0.470341	1.12699	0.259749	0.999796
chst-1	21.442	0.529579	0.503959	1.05084	0.293333	0.999796
Y59A8B.25	40.2621	0.529348	0.518469	1.02098	0.307263	0.999796
F42A10.7	425.618	0.528139	0.37307	1.41566	0.156876	0.999796
col-17	16.9301	0.527644	0.497734	1.06009	0.289102	0.999796
lgx-1	16.3925	0.527462	0.510646	1.03293	0.301636	0.999796
bus-1	10.2093	0.527218	0.503706	1.04668	0.295248	0.999796
fkh-2	4.07232	0.526482	0.471503	1.1166	0.264164	NA
T19C3.2	7.1278	0.526278	0.516459	1.01901	0.308197	NA
K07C11.10	7.00585	0.525805	0.505848	1.03945	0.298594	NA
lgc-46	19.5975	0.525774	0.489906	1.07321	0.283176	0.999796
Y43B11AL.1	21.5166	0.525699	0.485337	1.08316	0.278737	0.999796
zip-8	49.7554	0.525175	0.473997	1.10797	0.267875	0.999796
C54C8.4	6.33662	0.525157	0.469445	1.11868	0.263278	NA
bus-12	6.47201	0.524496	0.516025	1.01642	0.309432	NA
srr-3	16.1909	0.524011	0.493879	1.06101	0.288685	0.999796
F13E9.11	87.3737	0.523698	0.39343	1.33111	0.183153	0.999796
mam-3	9.51702	0.521781	0.518425	1.00647	0.314187	0.999796
ZK250.2	5.16635	0.521147	0.501024	1.04016	0.298264	NA
Y73B3A.20	60.4773	0.52111	0.414098	1.25842	0.20824	0.999796
cutl-11	12.6541	0.520989	0.517798	1.00616	0.314338	0.999796
hot-7	17.2661	0.520986	0.496601	1.0491	0.29413	0.999796
prkl-1	69.0386	0.520795	0.397041	1.31169	0.189624	0.999796
lgc-25	28.9028	0.520709	0.463086	1.12443	0.260829	0.999796
ptr-14	251.328	0.520539	0.376902	1.3811	0.167248	0.999796
glb-32	22.7985	0.520345	0.480052	1.08394	0.278393	0.999796
F01G10.10	43.4766	0.520161	0.415234	1.25269	0.210317	0.999796
T09F5.1	8.65932	0.520035	0.518416	1.00312	0.315801	0.999796
Y113G7A.16	4.89909	0.519661	0.490948	1.05848	0.289835	NA
lgc-19	3.15311	0.519575	0.396461	1.31053	0.190016	NA
F58G6.8	7.55731	0.519276	0.518022	1.00242	0.31614	NA
C30A5.10	4.90359	0.519169	0.490244	1.059	0.289599	NA
npr-7	9.15629	0.519069	0.518411	1.00127	0.316696	0.999796
spp-7	2.94095	0.519003	0.440155	1.17914	0.238343	NA
T05A7.11	6.50608	0.518895	0.509896	1.01765	0.308845	NA
Y41G9A.5	45.276	0.517675	0.429037	1.2066	0.227587	0.999796
Y13C8A.1	2.46287	0.517008	0.441443	1.17118	0.241528	NA
K10H10.4	5.27102	0.516267	0.48507	1.06431	0.287186	NA
twk-12	52.8708	0.514791	0.395613	1.30125	0.193173	0.999796
cut-5	4.75265	0.514472	0.50193	1.02499	0.305369	NA
acr-8	60.4977	0.513458	0.44517	1.1534	0.248747	0.999796
ttll-11	18.9622	0.513356	0.502378	1.02185	0.306851	0.999796
K07H8.8	4.69979	0.509588	0.476265	1.06997	0.284634	NA
T22F7.4	66.9586	0.509115	0.448502	1.13515	0.256314	0.999796
eat-5	16.3624	0.508789	0.509709	0.998194	0.318185	0.999796
asna-2	106.81	0.508362	0.394699	1.28797	0.197755	0.999796
T05C1.3	12.5971	0.507756	0.492327	1.03134	0.302382	0.999796
sdz-30	79.6558	0.507522	0.499332	1.0164	0.309438	0.999796
nhr-73	9.52755	0.507464	0.510868	0.993335	0.320547	0.999796
F02H6.3	910.637	0.507168	0.266571	1.90256	0.0570976	0.939306
T11F9.1	11.9132	0.506764	0.517874	0.978546	0.327804	0.999796
otpl-6	2.34605	0.505963	0.442812	1.14262	0.253198	NA
C09E7.7	1392.02	0.505644	0.374131	1.35151	0.176531	0.999796
cfz-2	29.4014	0.504973	0.490669	1.02915	0.303408	0.999796
myo-6	95.2393	0.504955	0.413582	1.22093	0.222112	0.999796
aat-2	114.604	0.504882	0.375619	1.34413	0.178905	0.999796
cutl-2	9.28582	0.504604	0.511256	0.986989	0.323648	0.999796
dyf-6	25.2586	0.504427	0.472742	1.06703	0.28596	0.999796
dpy-10	155.463	0.504333	0.353801	1.42547	0.154021	0.999796
ZK546.14	2790.61	0.503488	0.338745	1.48633	0.137191	0.999796
F32B4.5	22.2255	0.502572	0.496294	1.01265	0.311227	0.999796
clec-139	23.898	0.501624	0.466594	1.07508	0.282341	0.999796
che-2	10.687	0.501196	0.511736	0.979403	0.327381	0.999796
K05C4.4	96.5696	0.501168	0.415665	1.2057	0.227933	0.999796
twk-49	80.1049	0.501156	0.427253	1.17297	0.240807	0.999796
gst-34	7.48348	0.501113	0.514902	0.973222	0.330443	NA
Y65B4BL.1	5.93074	0.501052	0.513639	0.975494	0.329315	NA
sdz-11	6.86863	0.501022	0.514453	0.973894	0.330109	NA
F53B1.4	28.8471	0.500724	0.457126	1.09537	0.273353	0.999796
jmjc-1	167.388	0.500707	0.346407	1.44543	0.148337	0.999796
F40G9.18	6.89131	0.500592	0.514461	0.973042	0.330533	NA
lrx-1	7.00063	0.500052	0.509544	0.98137	0.32641	NA
C55A6.4	138.97	0.499948	0.333835	1.49759	0.13424	0.999796
ZK899.6	32.3682	0.49989	0.443362	1.1275	0.259532	0.999796
glb-22	12.2942	0.499062	0.518421	0.962659	0.335718	0.999796
ces-1	2.06471	0.498864	0.417466	1.19498	0.232095	NA
ilys-2	4.34656	0.497919	0.478706	1.04014	0.298277	NA
C16C8.21	8.40165	0.49748	0.517772	0.960808	0.336649	0.999796
F46A8.11	11.7989	0.497298	0.518363	0.959362	0.337376	0.999796
lpr-1	41.6879	0.495819	0.513177	0.966176	0.333956	0.999796
old-1	16.9172	0.495036	0.513703	0.963661	0.335216	0.999796
sgnh-1	10.6037	0.494961	0.515368	0.960402	0.336853	0.999796
W06A11.1	10.8664	0.4946	0.518447	0.954004	0.340081	0.999796
osr-1	19.6891	0.49442	0.489176	1.01072	0.31215	0.999796
T07H6.1	21.5847	0.493923	0.50468	0.978684	0.327736	0.999796
atl-1	3750.3	0.49391	0.394769	1.25114	0.210884	0.999796
tba-9	30.4776	0.493793	0.460015	1.07343	0.28308	0.999796
C13C12.2	11.2342	0.493685	0.514043	0.960396	0.336856	0.999796
C08B6.4	21.0903	0.493049	0.517209	0.953287	0.340445	0.999796
F27C8.2	17.9789	0.491777	0.49189	0.99977	0.317422	0.999796
cutl-16	39.9225	0.491021	0.46445	1.05721	0.290416	0.999796
nca-2	86.2652	0.490552	0.38491	1.27446	0.2025	0.999796
Y55F3AM.11	74.6561	0.489073	0.419688	1.16533	0.243887	0.999796
pqn-32	24.4551	0.487639	0.47689	1.02254	0.306525	0.999796
W01C9.1	5.47613	0.487499	0.506574	0.962346	0.335876	NA
fbxb-104	8.23587	0.487152	0.506817	0.9612	0.336452	0.999796
asm-3	676.22	0.486999	0.356892	1.36456	0.172393	0.999796
ast-1	20.8806	0.48664	0.497982	0.977224	0.328458	0.999796
nas-3	82.2937	0.486236	0.390931	1.24379	0.213577	0.999796
C15A7.2	7.78863	0.485996	0.515703	0.942396	0.34599	NA
Y55F3BR.10	85.0881	0.485923	0.401149	1.21133	0.22577	0.999796
sulp-1	18.7023	0.485342	0.499024	0.972584	0.33076	0.999796
gadr-4	22.1204	0.484975	0.473616	1.02398	0.305843	0.999796
zig-1	182.011	0.484399	0.35325	1.37126	0.170293	0.999796
K01C8.1	1653.29	0.483997	0.266072	1.81904	0.0689048	0.966092
acc-2	9.38819	0.483311	0.504403	0.958184	0.33797	0.999796
npr-27	9.75135	0.483214	0.514266	0.939618	0.347414	0.999796
F56D3.1	36.18	0.48314	0.469233	1.02964	0.30318	0.999796
F54G2.2	8.3229	0.482893	0.518333	0.931627	0.351529	0.999796
F45E1.1	56.187	0.482777	0.432306	1.11675	0.264102	0.999796
col-46	3.85963	0.482726	0.466786	1.03415	0.301067	NA
T13C5.7	2.95199	0.482163	0.461785	1.04413	0.296426	NA
pde-5	10.88	0.482134	0.502648	0.959189	0.337463	0.999796
ZK678.3	18.8015	0.481793	0.488066	0.987146	0.323571	0.999796
Y49E10.7	4.60285	0.481645	0.478626	1.00631	0.314268	NA
srh-28	2.88332	0.481459	0.449854	1.07026	0.284505	NA
gei-13	96.089	0.481362	0.328288	1.46628	0.142573	0.999796
srsx-34	107.495	0.481126	0.351601	1.36839	0.171191	0.999796
Y39G8B.9	19.0282	0.480722	0.500726	0.960049	0.337031	0.999796
T14B1.1	166.686	0.480492	0.385727	1.24568	0.212882	0.999796
tyr-1	230.597	0.480299	0.356933	1.34563	0.178423	0.999796
F56D5.5	109.9	0.480292	0.332757	1.44337	0.148917	0.999796
lars-2	984.826	0.479864	0.328099	1.46256	0.143588	0.999796
T05C3.2	15.0206	0.479451	0.498607	0.961581	0.33626	0.999796
twk-23	12.4701	0.479387	0.516697	0.927792	0.353515	0.999796
zig-10	22.6807	0.478794	0.485506	0.986176	0.324047	0.999796
F36D3.1	466.009	0.478792	0.350431	1.36629	0.171847	0.999796
oat-1	216.021	0.478638	0.271995	1.75973	0.078453	0.996712
glb-33	50.7753	0.47812	0.443854	1.0772	0.28139	0.999796
R05D3.12	1173.53	0.477807	0.366976	1.30201	0.192912	0.999796
dnj-17	1238.75	0.477408	0.34105	1.39982	0.161567	0.999796
irld-34	4.72121	0.476904	0.485328	0.982642	0.325784	NA
grl-5	4.83679	0.476214	0.486323	0.979214	0.327474	NA
prpf-4	3102.71	0.476087	0.320337	1.48621	0.137224	0.999796
T08D2.8	91.4728	0.475712	0.418907	1.1356	0.256123	0.999796
abch-1	6.15162	0.475636	0.504113	0.94351	0.34542	NA
Y44A6D.2	240.757	0.475574	0.306703	1.5506	0.120997	0.999796
M162.12	22.0644	0.475272	0.488668	0.972586	0.330759	0.999796
C17D12.3	9.78641	0.474391	0.518225	0.915415	0.359974	0.999796
Y47H9A.1	9.78641	0.474391	0.518225	0.915415	0.359974	0.999796
npr-22	26.2988	0.473874	0.461951	1.02581	0.304981	0.999796
T10E9.2	2034.96	0.473433	0.305991	1.54721	0.121812	0.999796
hot-3	10.2597	0.473301	0.518317	0.91315	0.361164	0.999796
twk-9	19.8099	0.473212	0.49148	0.962832	0.335632	0.999796
fbxa-200	71.126	0.472803	0.389117	1.21507	0.224341	0.999796
dod-3	75.0042	0.47212	0.444778	1.06148	0.288474	0.999796
C06E7.88	5.01859	0.471714	0.487259	0.968098	0.332996	NA
lag-2	7.63332	0.471269	0.516809	0.911883	0.36183	NA
clec-165	10.7569	0.469931	0.516244	0.91029	0.36267	0.999796
nhr-37	2.95798	0.469865	0.44982	1.04456	0.296225	NA
sprr-1	9.19548	0.469824	0.517778	0.907385	0.364203	0.999796
K08E5.1	60.7015	0.469295	0.458198	1.02422	0.305732	0.999796
R05A10.1	175.951	0.469273	0.442804	1.05978	0.289246	0.999796
K08E7.10	6.9399	0.469183	0.518005	0.90575	0.365068	NA
R04B3.1	5.12793	0.469056	0.491716	0.953917	0.340126	NA
K09C4.6	3.5252	0.468938	0.485146	0.966592	0.333748	NA
npr-4	33.1938	0.468766	0.430325	1.08933	0.276009	0.999796
K02C4.3	5466.37	0.467979	0.356294	1.31346	0.189028	0.999796
evl-14	3351.58	0.467966	0.388035	1.20599	0.227822	0.999796
B0001.2	3359.02	0.467923	0.277473	1.68637	0.0917244	0.999796
his-67	79.5017	0.467859	0.453051	1.03269	0.301751	0.999796
cyp-34A9	163.552	0.467516	0.390443	1.1974	0.231152	0.999796
thn-1	62.6085	0.467058	0.460244	1.01481	0.310198	0.999796
met-2	3280.04	0.466974	0.351673	1.32786	0.184223	0.999796
F23A7.6	56.1126	0.466542	0.436423	1.06901	0.285064	0.999796
Y42A5A.1	43.5661	0.466213	0.444942	1.04781	0.294728	0.999796
C29A12.6	5.29352	0.465755	0.501488	0.928746	0.353021	NA
AH9.4	6.42179	0.464632	0.514709	0.902706	0.366682	NA
dma-1	23.7967	0.464575	0.509513	0.911803	0.361873	0.999796
F01E11.17	14.4865	0.464532	0.499768	0.929497	0.352632	0.999796
hasp-1	996.793	0.464528	0.355933	1.3051	0.191859	0.999796
T24D3.2	68.8829	0.464438	0.415692	1.11727	0.26388	0.999796
drsh-1	2055.07	0.464227	0.373813	1.24187	0.214284	0.999796
eri-7	1149.4	0.463685	0.312832	1.48222	0.138282	0.999796
txdc-12.1	285.308	0.463376	0.391447	1.18375	0.236511	0.999796
unc-120	110.61	0.463208	0.447035	1.03618	0.300118	0.999796
tsp-20	32.76	0.462901	0.479188	0.966011	0.334039	0.999796
sng-1	35.7055	0.462842	0.486913	0.950564	0.341826	0.999796
gcy-6	3.46089	0.462638	0.465182	0.99453	0.319965	NA
srab-14	16.1362	0.461514	0.512753	0.900071	0.368083	0.999796
K01G12.3	221.38	0.46086	0.322204	1.43033	0.152621	0.999796
eat-18	5.5437	0.460639	0.450278	1.02301	0.306303	NA
T19C4.1	68.0073	0.460229	0.411851	1.11747	0.263796	0.999796
F55A4.3	2.93539	0.459636	0.449795	1.02188	0.306839	NA
gpa-7	147.36	0.459331	0.364813	1.25909	0.207999	0.999796
mks-3	10.313	0.459271	0.518117	0.886424	0.375389	0.999796
ttx-3	3.22926	0.458219	0.427174	1.07267	0.283417	NA
rrf-3	2168.99	0.458031	0.393847	1.16296	0.244844	0.999796
F45D11.1	20.0629	0.457877	0.489619	0.93517	0.349701	0.999796
T22B2.2	3.55238	0.457289	0.489373	0.93444	0.350077	NA
rad-50	2410.69	0.457214	0.38304	1.19365	0.232617	0.999796
unc-86	41.0857	0.456852	0.445527	1.02542	0.305166	0.999796
F54B11.10	5.82154	0.456411	0.489865	0.931707	0.351488	NA
M03B6.3	20.4074	0.456337	0.508213	0.897924	0.369226	0.999796
Y32G9A.13	24.1977	0.456334	0.507508	0.899166	0.368564	0.999796
C16A11.5	435.784	0.455771	0.412729	1.10428	0.26947	0.999796
trxr-2	191.044	0.455747	0.334863	1.361	0.173515	0.999796
F20G2.6	7.25773	0.455743	0.505055	0.902363	0.366864	NA
D1079.1	14.6178	0.455365	0.507858	0.896638	0.369912	0.999796
Y41D4B.24	5.16643	0.455344	0.511689	0.889884	0.373528	NA
C25A1.20	110.304	0.455264	0.395687	1.15057	0.249911	0.999796
R119.1	517.779	0.45523	0.364744	1.24808	0.212001	0.999796
inx-6	42.7201	0.455096	0.516666	0.880833	0.378408	0.999796
elf-1	132.147	0.454921	0.388222	1.17181	0.241274	0.999796
plpr-1	5.98993	0.454145	0.493703	0.919876	0.357638	NA
mgl-2	94.0984	0.453677	0.336264	1.34917	0.177283	0.999796
M03C11.8	2956.66	0.453452	0.398409	1.13816	0.255055	0.999796
top-1	6990.09	0.453236	0.303109	1.49529	0.134839	0.999796
nspe-5	14.2763	0.452938	0.51293	0.88304	0.377215	0.999796
F09E10.7	16.361	0.452348	0.496753	0.91061	0.362501	0.999796
fan-1	1484.39	0.452163	0.331892	1.36238	0.173078	0.999796
igcm-2	13.4646	0.451799	0.515548	0.876347	0.380842	0.999796
del-7	5.71453	0.451706	0.511261	0.883514	0.376959	NA
T19H12.6	2.27872	0.451308	0.38649	1.16771	0.242924	NA
H03E18.1	46.548	0.451129	0.471592	0.956608	0.338765	0.999796
ceh-86	115.355	0.450955	0.402196	1.12123	0.262189	0.999796
F33A8.7	6.01829	0.450879	0.499732	0.902241	0.366929	NA
C09F5.3	3.63748	0.450722	0.466837	0.965479	0.334305	NA
C24H10.1	40.6564	0.450366	0.43662	1.03148	0.302314	0.999796
K03B8.6	112.467	0.450277	0.365312	1.23258	0.217732	0.999796
F19F10.9	2918.37	0.449767	0.383237	1.1736	0.240555	0.999796
polq-1	1761.89	0.449651	0.376076	1.19564	0.231838	0.999796
Y51A2D.23	5.85957	0.448885	0.505535	0.887939	0.374573	NA
bus-4	10.4167	0.448864	0.516781	0.868577	0.385078	0.999796
ZK1025.3	10.8625	0.448807	0.516368	0.869161	0.384759	0.999796
jnk-1	72.9257	0.448733	0.382123	1.17432	0.240268	0.999796
sto-6	15.523	0.448142	0.509252	0.88	0.378859	0.999796
lam-3	284.115	0.447841	0.477356	0.938171	0.348157	0.999796
T24C2.2	60.1855	0.447811	0.407724	1.09832	0.272066	0.999796
srx-117	4.27409	0.447723	0.479967	0.93282	0.350913	NA
T16H12.1	85.1616	0.447132	0.3753	1.1914	0.233497	0.999796
dct-13	14.7573	0.446508	0.501868	0.889691	0.373632	0.999796
col-117	2034.8	0.446441	0.361729	1.23419	0.217133	0.999796
sin-3	4433.26	0.446427	0.370604	1.20459	0.228361	0.999796
avr-14	90.0968	0.446373	0.410314	1.08788	0.276647	0.999796
Y41D4B.6	5.82295	0.445812	0.467215	0.95419	0.339988	NA
C34B7.2	1745.89	0.44573	0.370472	1.20314	0.228921	0.999796
Y102A5C.2	148.303	0.445392	0.379412	1.1739	0.240435	0.999796
F53A2.1	18.7458	0.44505	0.512023	0.8692	0.384738	0.999796
Y22D7AL.9	188.565	0.444446	0.350815	1.2669	0.205192	0.999796
T04B8.2	6.35823	0.444223	0.512913	0.866078	0.386447	NA
F18C12.3	934.128	0.443954	0.282373	1.57223	0.115898	0.999796
Y73C8C.8	36.2426	0.443951	0.503442	0.881831	0.377868	0.999796
F10E7.9	128.41	0.443725	0.355988	1.24646	0.212595	0.999796
Y53F4B.38	8.96425	0.443373	0.518475	0.855149	0.392469	0.999796
ahr-1	14.0848	0.443132	0.509471	0.869788	0.384416	0.999796
cutl-9	19.3405	0.442904	0.487769	0.908021	0.363867	0.999796
pdxk-1	652.581	0.442882	0.317508	1.39487	0.163056	0.999796
T19D12.9	11.4407	0.4426	0.517771	0.854817	0.392652	0.999796
Y17G9B.4	117.708	0.442441	0.354254	1.24894	0.211689	0.999796
dgk-3	10.1088	0.442303	0.51764	0.85446	0.39285	0.999796
nmur-2	3.2877	0.442154	0.45976	0.961707	0.336197	NA
Y45F10C.6	14.9033	0.441971	0.51813	0.853011	0.393653	0.999796
atln-2	48.1146	0.441949	0.47004	0.940237	0.347096	0.999796
srab-4	8.07487	0.441855	0.516539	0.855415	0.392321	0.999796
F37A4.3	18.4898	0.441815	0.516921	0.854705	0.392714	0.999796
ZK892.6	29.766	0.441589	0.484045	0.912289	0.361617	0.999796
dcr-1	3710.81	0.441359	0.418891	1.05364	0.29205	0.999796
spl-2	103.3	0.441346	0.328499	1.34352	0.179103	0.999796
K07C5.6	3082.35	0.441292	0.34602	1.27534	0.20219	0.999796
ZK863.1	5.33022	0.440933	0.489636	0.900531	0.367838	NA
F10C2.5	624.267	0.440744	0.351119	1.25525	0.209386	0.999796
srh-271	2.97178	0.440316	0.456588	0.964362	0.334864	NA
lgc-38	22.4297	0.440126	0.489748	0.898679	0.368824	0.999796
mks-6	39.5099	0.439662	0.463093	0.949404	0.342415	0.999796
btb-1	17.1559	0.439283	0.489539	0.897341	0.369537	0.999796
B0285.3	376.416	0.439079	0.257048	1.70816	0.0876062	0.999796
B0205.4	12.7217	0.438737	0.509595	0.860952	0.389264	0.999796
ZK809.5	2090.52	0.438373	0.349205	1.25535	0.209353	0.999796
ggr-2	14.5683	0.43811	0.515277	0.850241	0.395191	0.999796
C40H5.2	16.3084	0.438093	0.517673	0.846275	0.397399	0.999796
Y106G6D.5	807.242	0.437986	0.287709	1.52232	0.127929	0.999796
nhr-167	9.22787	0.437642	0.518333	0.844326	0.398487	0.999796
F20B6.1	4.87099	0.437419	0.497415	0.879385	0.379193	NA
Y37H2A.7	28.7348	0.437287	0.472209	0.926045	0.354422	0.999796
frpr-17	17.8373	0.437117	0.497494	0.878636	0.379598	0.999796
sel-7	18.0175	0.436938	0.50699	0.861828	0.388782	0.999796
C06C3.4	21.8004	0.436732	0.497923	0.877108	0.380428	0.999796
cbs-1	595.362	0.436505	0.298385	1.46289	0.143497	0.999796
K04F10.2	25.431	0.436484	0.474417	0.920041	0.357551	0.999796
san-1	1323.77	0.436368	0.245792	1.77536	0.0758385	0.985828
nhr-25	96.2161	0.436262	0.336332	1.29712	0.194591	0.999796
vab-3	53.2489	0.436065	0.443403	0.983451	0.325386	0.999796
uri-1	1905.62	0.435638	0.332976	1.30832	0.190765	0.999796
nhr-216	5.51977	0.435187	0.488152	0.891499	0.372662	NA
C44C1.6	24.224	0.435059	0.479511	0.907297	0.36425	0.999796
C11H1.2	117.289	0.43486	0.366542	1.18638	0.23547	0.999796
F22G12.8	23.1126	0.434855	0.486999	0.892927	0.371896	0.999796
srj-9	2.28027	0.434375	0.400792	1.08379	0.278457	NA
srab-12	6.7255	0.434309	0.515559	0.842405	0.399561	NA
gnrr-5	19.2765	0.434201	0.480369	0.903891	0.366053	0.999796
F59F5.7	17.7201	0.434154	0.487608	0.890376	0.373264	0.999796
F47E1.1	4.9019	0.434114	0.504233	0.860941	0.389271	NA
chil-22	58.7428	0.434064	0.425536	1.02004	0.307709	0.999796
T12B3.2	240.618	0.433811	0.279228	1.55361	0.120278	0.999796
ZK616.1	13.4515	0.433683	0.513526	0.84452	0.398379	0.999796
pho-8	38.6007	0.433079	0.469894	0.921653	0.35671	0.999796
lgc-23	9.20303	0.432938	0.51667	0.83794	0.402065	0.999796
C23H4.8	29.9448	0.432936	0.465118	0.930808	0.351953	0.999796
oac-8	12.3966	0.432615	0.51306	0.843206	0.399113	0.999796
cng-3	3.55617	0.432371	0.468418	0.923046	0.355983	NA
T23G5.3	6.0841	0.43168	0.514516	0.839002	0.401468	NA
C17E4.10	1316.05	0.431573	0.284879	1.51493	0.12979	0.999796
F43G6.5	16.0739	0.431217	0.506359	0.851604	0.394434	0.999796
glr-6	82.8165	0.431131	0.44568	0.967355	0.333366	0.999796
cnc-3	133.708	0.430935	0.340009	1.26742	0.205004	0.999796
ets-8	1.50136	0.430866	0.366813	1.17462	0.240147	NA
xnp-1	2985.5	0.430858	0.340189	1.26652	0.205326	0.999796
R03H10.2	57.9861	0.430788	0.394935	1.09078	0.275369	0.999796
osm-10	41.7325	0.43061	0.461528	0.933009	0.350815	0.999796
che-11	27.2864	0.430574	0.483255	0.890987	0.372936	0.999796
cdk-8	1787.66	0.430348	0.266776	1.61314	0.106714	0.999796
C41G7.7	1.62166	0.430326	0.365848	1.17624	0.239498	NA
gtl-2	83.6889	0.430297	0.441854	0.973843	0.330135	0.999796
acr-25	10.6604	0.430158	0.517734	0.830847	0.40606	0.999796
W04A4.2	196.402	0.430126	0.312493	1.37644	0.168687	0.999796
K08E7.5	13.5478	0.429698	0.518041	0.829466	0.406841	0.999796
F10G2.2	5.13189	0.429651	0.486646	0.882881	0.377301	NA
ZK675.4	9.80681	0.429582	0.518164	0.829046	0.407078	0.999796
cpt-5	248.906	0.429294	0.28144	1.52535	0.127172	0.999796
srh-158	56.846	0.429219	0.400238	1.07241	0.283536	0.999796
miro-3	39.1879	0.429202	0.456892	0.939395	0.347528	0.999796
C32A9.1	2.53316	0.42898	0.440276	0.974343	0.329886	NA
prx-10	766.717	0.428128	0.296016	1.4463	0.148093	0.999796
str-224	1.53313	0.42786	0.365458	1.17075	0.241699	NA
dmsr-16	12.4667	0.427749	0.504421	0.848001	0.396438	0.999796
kin-23	2.97253	0.426911	0.452218	0.944039	0.34515	NA
vab-15	28.3268	0.426907	0.461426	0.925191	0.354866	0.999796
acr-21	14.2757	0.426861	0.498726	0.855902	0.392052	0.999796
nlp-16	122.08	0.426621	0.399448	1.06803	0.285508	0.999796
R05G9R.1	13.1576	0.426586	0.518271	0.823094	0.410455	0.999796
npr-31	15.3644	0.426408	0.498198	0.855902	0.392052	0.999796
F07E5.13	7.27012	0.426255	0.514861	0.827902	0.407726	NA
pgp-4	121.352	0.426142	0.393399	1.08323	0.278706	0.999796
cpn-2	47.1444	0.426047	0.400561	1.06363	0.287498	0.999796
C53C11.1	5.55563	0.425907	0.515063	0.826904	0.408292	NA
Y73B3A.21	63.0193	0.425708	0.432706	0.983827	0.325201	0.999796
ZK632.2	1811.08	0.425456	0.359183	1.18451	0.23621	0.999796
cyp-14A4	11.4869	0.42505	0.518415	0.819903	0.412271	0.999796
M05D6.2	2137.25	0.424876	0.296526	1.43285	0.151902	0.999796
lipl-6	9.43708	0.4248	0.517623	0.820675	0.411831	0.999796
F53B3.6	106.631	0.424798	0.396814	1.07052	0.284384	0.999796
egl-19	292.548	0.424692	0.378301	1.12263	0.261595	0.999796
Y38C1AA.9	18.8692	0.424457	0.512924	0.827522	0.407941	0.999796
W03D2.11	3.57962	0.423937	0.459607	0.92239	0.356325	NA
maco-1	6110.47	0.423786	0.388305	1.09137	0.275109	0.999796
unc-2	287.523	0.42372	0.359685	1.17803	0.238784	0.999796
F41E7.1	132.757	0.423698	0.39328	1.07734	0.281327	0.999796
nspc-17	47.2219	0.423134	0.442873	0.95543	0.33936	0.999796
R07E5.1	1213.89	0.422906	0.375128	1.12736	0.259588	0.999796
ZK1098.1	2521.88	0.422877	0.33943	1.24585	0.212821	0.999796
T20D4.3	29.6038	0.422527	0.475869	0.887905	0.374592	0.999796
srr-1	11.7845	0.422379	0.517723	0.81584	0.414592	0.999796
irk-3	89.7029	0.422333	0.362677	1.16449	0.244227	0.999796
col-172	8.35121	0.422307	0.494934	0.853259	0.393516	0.999796
tbx-11	19.4029	0.422229	0.491512	0.859041	0.390318	0.999796
cutl-10	19.9451	0.422062	0.49997	0.844174	0.398572	0.999796
R01E6.7	8.43015	0.421565	0.518001	0.813832	0.415741	0.999796
K09A11.1	180.629	0.421341	0.299519	1.40673	0.159509	0.999796
gana-1	138.272	0.420941	0.339867	1.23855	0.215513	0.999796
H06I04.3	2612.85	0.420903	0.389622	1.08028	0.280015	0.999796
K10D3.4	178.54	0.420756	0.410591	1.02476	0.305478	0.999796
fkb-7	45.2506	0.420534	0.449012	0.936577	0.348976	0.999796
dyf-7	32.2109	0.420257	0.475161	0.884451	0.376453	0.999796
lin-56	384.353	0.420118	0.305312	1.37603	0.168812	0.999796
Y9C9A.13	8.48683	0.42011	0.518312	0.810534	0.417633	0.999796
dnj-4	319.076	0.419771	0.28509	1.47242	0.140908	0.999796
F19C6.3	21.5191	0.419514	0.512518	0.818535	0.413052	0.999796
CE7X_3.1	66.127	0.419444	0.48291	0.868577	0.385079	0.999796
F40H3.6	35.2112	0.419401	0.45436	0.923058	0.355977	0.999796
klp-3	362.563	0.419386	0.377035	1.11233	0.265998	0.999796
cpsf-2	2051.82	0.419122	0.326322	1.28438	0.199009	0.999796
F25E5.16	21.3071	0.418774	0.502627	0.833171	0.404748	0.999796
frpr-16	9.75228	0.418741	0.515423	0.812422	0.416549	0.999796
H23N18.6	4.69647	0.418699	0.480105	0.872099	0.383154	NA
ZK1098.3	289.973	0.418695	0.37652	1.11201	0.266133	0.999796
dyf-11	12.8955	0.418546	0.512315	0.816971	0.413945	0.999796
cutl-21	15.3583	0.418495	0.516443	0.810342	0.417744	0.999796
F25G6.9	3501.62	0.418452	0.407073	1.02795	0.303971	0.999796
cdh-7	22.2891	0.418363	0.518466	0.806924	0.41971	0.999796
T07D3.3	2.11672	0.418327	0.42174	0.991908	0.321243	NA
T24D1.7	140.321	0.418299	0.452828	0.923749	0.355617	0.999796
B0391.10	218.003	0.417162	0.446886	0.933486	0.350569	0.999796
F14H3.3	347.138	0.416976	0.270871	1.53939	0.12371	0.999796
fbxa-93	60.8507	0.416683	0.385963	1.07959	0.280324	0.999796
chaf-1	2299.36	0.416464	0.324531	1.28328	0.199393	0.999796
T13F2.4	15.1027	0.416419	0.517485	0.804697	0.420995	0.999796
ceh-32	86.9676	0.41623	0.475	0.876274	0.380881	0.999796
bbs-9	12.1238	0.416154	0.517981	0.803416	0.421735	0.999796
lin-25	481.382	0.416065	0.297204	1.39993	0.161534	0.999796
D2023.3	14.3755	0.41603	0.507082	0.820439	0.411966	0.999796
utp-20	2357.98	0.416025	0.399758	1.04069	0.298019	0.999796
gcy-20	1.80278	0.415764	0.402496	1.03296	0.301621	NA
hot-5	22.1109	0.415434	0.49369	0.841488	0.400075	0.999796
dnj-10	1191.11	0.415199	0.279049	1.48791	0.136775	0.999796
C30G12.1	13.4166	0.415171	0.51811	0.801318	0.422948	0.999796
C06E8.5	5.65296	0.414878	0.496932	0.834879	0.403786	NA
F28C6.5	15.5449	0.414876	0.501293	0.827612	0.40789	0.999796
mfap-1	2395.72	0.414756	0.322252	1.28706	0.198074	0.999796
T05E7.1	219.02	0.414589	0.367401	1.12844	0.259136	0.999796
gcy-8	25.3396	0.414491	0.476625	0.869636	0.384499	0.999796
acd-2	72.2281	0.414339	0.415772	0.996553	0.318981	0.999796
fnci-1	1701.64	0.414307	0.371346	1.11569	0.264555	0.999796
ufbp-1	1391.24	0.41406	0.280599	1.47563	0.140042	0.999796
F54D10.4	26.0616	0.413967	0.47907	0.864105	0.38753	0.999796
mma-1	3043.46	0.413809	0.349729	1.18323	0.236719	0.999796
C30F2.2	6.13379	0.413724	0.511578	0.808722	0.418675	NA
dnj-11	5069.53	0.413652	0.342462	1.20788	0.227095	0.999796
drh-3	2628.9	0.413411	0.366854	1.12691	0.259781	0.999796
C26D10.3	93.3192	0.413082	0.340653	1.21262	0.225276	0.999796
D1007.10	304.552	0.413061	0.301519	1.36994	0.170707	0.999796
ckr-1	7.80199	0.412853	0.509316	0.810603	0.417593	NA
C09E7.5	7.51479	0.412743	0.517377	0.797762	0.425009	NA
grl-21	18.8313	0.412675	0.499708	0.825832	0.408899	0.999796
F14D7.6	99.6507	0.412211	0.371592	1.10931	0.267296	0.999796
pho-7	96.6184	0.412075	0.390804	1.05443	0.291686	0.999796
ZK112.5	3.11791	0.411867	0.44985	0.915567	0.359894	NA
C38C6.3	3.95959	0.411823	0.451612	0.911897	0.361823	NA
T26A5.2	1579.81	0.411818	0.31159	1.32167	0.186279	0.999796
rde-2	1504.1	0.411657	0.288891	1.42496	0.15417	0.999796
epac-1	24.16	0.411275	0.492103	0.83575	0.403296	0.999796
F38B2.2	8.17221	0.411272	0.497784	0.826205	0.408688	0.999796
T10B11.6	654.154	0.410753	0.250251	1.64137	0.100721	0.999796
Y37D8A.3	253.357	0.410684	0.285905	1.43644	0.150878	0.999796
D2005.4	1664.78	0.410628	0.404187	1.01594	0.30966	0.999796
R12E2.8	13.7775	0.410411	0.511813	0.801878	0.422624	0.999796
aars-1	683.077	0.410248	0.347254	1.1814	0.237442	0.999796
C08H9.1	13.0288	0.410214	0.514363	0.797518	0.42515	0.999796
ceh-51	3.61937	0.410007	0.482392	0.849945	0.395356	NA
sqv-1	2489.99	0.409824	0.329081	1.24536	0.212999	0.999796
twk-3	3.8186	0.409593	0.475377	0.861616	0.388899	NA
mtr-4	2838.66	0.409394	0.29752	1.37602	0.168815	0.999796
apn-1	1245.2	0.409357	0.277072	1.47744	0.139557	0.999796
M04B2.7	16.5606	0.409322	0.501372	0.816404	0.414269	0.999796
cpt-6	233.143	0.408915	0.358364	1.14106	0.253844	0.999796
msh-5	1416.39	0.408462	0.381193	1.07154	0.283929	0.999796
dmsr-1	112.986	0.408326	0.387272	1.05436	0.291716	0.999796
nsy-7	310.31	0.408307	0.332939	1.22637	0.220059	0.999796
col-174	3.42038	0.408067	0.486542	0.838709	0.401633	NA
npr-10	10.2952	0.407995	0.51615	0.79046	0.429259	0.999796
T03G11.3	8.37558	0.407977	0.51848	0.78687	0.431358	0.999796
ift-81	14.1224	0.407249	0.513067	0.793754	0.427339	0.999796
acc-1	21.0872	0.407143	0.504471	0.807069	0.419627	0.999796
iars-2	1756.51	0.406995	0.328224	1.23999	0.214979	0.999796
glt-3	52.9694	0.406911	0.480918	0.846113	0.39749	0.999796
C01B4.8	22.6173	0.406737	0.482727	0.842581	0.399463	0.999796
Y19D10A.5	22.6173	0.406737	0.482727	0.842581	0.399463	0.999796
stg-2	8.32594	0.406712	0.517576	0.785801	0.431984	0.999796
Y106G6G.2	64.8983	0.40657	0.405748	1.00202	0.316332	0.999796
Y73C8C.3	17.8898	0.40625	0.497726	0.816213	0.414379	0.999796
egas-1	7.04047	0.406101	0.51161	0.793771	0.427329	NA
Y71H2AM.3	877.517	0.406092	0.356151	1.14022	0.254193	0.999796
R11A8.1	479.021	0.405961	0.357721	1.13485	0.256436	0.999796
Y57A10A.24	2.02167	0.405819	0.427035	0.950317	0.341951	NA
unc-129	100.483	0.405353	0.468393	0.865412	0.386813	0.999796
kin-16	113.813	0.405338	0.420558	0.963812	0.33514	0.999796
F22E5.8	7.48598	0.405086	0.512654	0.790175	0.429425	NA
C17E4.20	533.569	0.404572	0.296321	1.36532	0.172153	0.999796
F44F1.4	24.8339	0.404535	0.509055	0.794679	0.4268	0.999796
rde-1	2221.8	0.40453	0.326711	1.23819	0.215645	0.999796
Y51A2A.5	2.10998	0.404399	0.385347	1.04944	0.293975	NA
ref-1	68.7912	0.404216	0.423565	0.954319	0.339922	0.999796
syp-4	2531.19	0.404138	0.342918	1.17853	0.238587	0.999796
fbxb-48	2.51051	0.403966	0.457373	0.883231	0.377112	NA
lon-3	19.4273	0.403776	0.5124	0.788011	0.43069	0.999796
best-16	9.68812	0.403764	0.517724	0.779883	0.43546	0.999796
T13F2.6	3124.19	0.403751	0.375787	1.07441	0.282638	0.999796
efn-3	67.4428	0.403357	0.379421	1.06309	0.287743	0.999796
F28C6.4	542.516	0.402819	0.39876	1.01018	0.312409	0.999796
dpy-17	166.488	0.402815	0.439475	0.916583	0.359361	0.999796
F23D12.10	90.9278	0.402532	0.377577	1.06609	0.286382	0.999796
myrf-1	610.968	0.402347	0.377174	1.06674	0.286089	0.999796
F55A12.5	2492.16	0.402242	0.39204	1.02602	0.304881	0.999796
tin-44	1632.38	0.402074	0.280017	1.43589	0.151033	0.999796
Y37H2A.18	26.8863	0.401986	0.469869	0.855526	0.39226	0.999796
F55A3.7	45.8314	0.401882	0.470692	0.85381	0.39321	0.999796
gopc-1	14.3649	0.401881	0.511089	0.786324	0.431678	0.999796
C35A5.11	23.3226	0.401794	0.518369	0.775112	0.438274	0.999796
Y53F4B.25	4.30488	0.401501	0.487156	0.824173	0.409841	NA
fbxb-10	3.79846	0.401473	0.481728	0.8334	0.404619	NA
M02G9.1	4.99689	0.401221	0.496046	0.808838	0.418609	NA
F19F10.1	9.65888	0.401154	0.518002	0.774426	0.438679	0.999796
dcp-66	2456.75	0.401072	0.382881	1.04751	0.294864	0.999796
F13H10.9	12.5622	0.400804	0.515309	0.777794	0.43669	0.999796
K04F1.9	49.6742	0.400531	0.501494	0.798676	0.424479	0.999796
sacy-1	1141.84	0.400397	0.292228	1.37015	0.170639	0.999796
vha-5	1950.47	0.400327	0.350152	1.14329	0.252916	0.999796
Y102A11A.5	19.5479	0.400258	0.499735	0.800941	0.423166	0.999796
B0496.11	11.0572	0.399856	0.51698	0.773446	0.439258	0.999796
daf-11	12.4756	0.399398	0.518282	0.770619	0.440933	0.999796
col-169	123.069	0.399088	0.463682	0.860692	0.389408	0.999796
H06A10.1	39.8387	0.398718	0.491371	0.811439	0.417113	0.999796
ver-4	63.8381	0.398542	0.438525	0.908823	0.363444	0.999796
C09E7.8	825.483	0.398494	0.419351	0.950264	0.341978	0.999796
best-7	125.542	0.398481	0.355824	1.11988	0.262763	0.999796
nhr-236	4.21024	0.398444	0.47306	0.842269	0.399638	NA
mam-5	4.3903	0.398426	0.502125	0.793481	0.427498	NA
wrt-6	8.08302	0.397995	0.515465	0.772109	0.44005	0.999796
rod-1	7220.29	0.397845	0.444526	0.894987	0.370794	0.999796
ggr-1	17.8407	0.397574	0.508153	0.782391	0.433985	0.999796
F41E6.12	142.419	0.397547	0.34959	1.13718	0.255463	0.999796
C25H3.15	3.88292	0.397421	0.480402	0.827268	0.408085	NA
rmh-2	882.059	0.396882	0.352425	1.12615	0.260103	0.999796
F49C5.11	2.66329	0.396531	0.402416	0.985377	0.324439	NA
T05E7.3	2279.89	0.396215	0.320526	1.23614	0.216406	0.999796
fbxc-31	4.8011	0.396204	0.505584	0.783656	0.433242	NA
ego-1	3538.94	0.396177	0.406393	0.974861	0.329629	0.999796
T24B8.3	978.722	0.396159	0.336551	1.17711	0.23915	0.999796
gcy-34	7.31994	0.395888	0.504163	0.785238	0.432314	NA
mix-1	2846.56	0.395618	0.367363	1.07691	0.28152	0.999796
grsp-1	30.4614	0.395555	0.469779	0.842003	0.399786	0.999796
aakg-3	35.4965	0.395179	0.454268	0.869924	0.384342	0.999796
clec-36	10.3464	0.395149	0.518478	0.762132	0.445981	0.999796
tsp-21	196.637	0.395148	0.306194	1.29052	0.196871	0.999796
E01G6.1	5.75932	0.394681	0.488927	0.807239	0.419529	NA
F13E9.1	1611.83	0.39442	0.261576	1.50786	0.13159	0.999796
gst-11	21.7831	0.394067	0.505211	0.780005	0.435388	0.999796
cut-1	1.37884	0.393831	0.356269	1.10543	0.268973	NA
ZK402.5	23.0387	0.393498	0.474144	0.829912	0.406589	0.999796
trk-1	45.9419	0.393211	0.448447	0.876828	0.38058	0.999796
Y11D7A.9	19.5787	0.392908	0.510237	0.77005	0.44127	0.999796
C06A1.2	50.4102	0.392888	0.424083	0.926442	0.354216	0.999796
F14D2.8	111.72	0.392494	0.350499	1.11981	0.262793	0.999796
clec-13	3.16446	0.391906	0.481339	0.814199	0.415531	NA
clec-15	3.16446	0.391906	0.481339	0.814199	0.415531	NA
gst-2	18.1793	0.391863	0.517813	0.756767	0.44919	0.999796
mtk-1	2731.82	0.391793	0.339832	1.1529	0.248951	0.999796
sna-2	2802.29	0.391619	0.313653	1.24857	0.211822	0.999796
mys-4	1421.01	0.391166	0.315639	1.23928	0.215242	0.999796
ncs-4	45.1756	0.390729	0.441183	0.88564	0.375812	0.999796
T20F7.1	495.937	0.390724	0.342076	1.14222	0.253365	0.999796
T22B7.4	130.538	0.390711	0.35229	1.10906	0.267403	0.999796
F38B7.2	25.1185	0.390703	0.476194	0.82047	0.411948	0.999796
nlp-29	116.34	0.390693	0.435436	0.897245	0.369588	0.999796
fbxb-57	5.43964	0.390657	0.510288	0.765561	0.443937	NA
F07B10.4	3.65393	0.39059	0.475489	0.82145	0.41139	NA
fbxa-170	339.008	0.39053	0.322352	1.2115	0.225703	0.999796
fbxb-22	13.1077	0.39022	0.5094	0.766038	0.443653	0.999796
Y50D4B.7	2.91489	0.390172	0.477712	0.816752	0.41407	NA
fbxb-43	11.3147	0.389891	0.518388	0.752121	0.451978	0.999796
chs-2	82.2568	0.389872	0.500751	0.778574	0.43623	0.999796
gadr-5	31.8102	0.389802	0.503433	0.774288	0.438761	0.999796
ZC376.6	2068.55	0.389618	0.348316	1.11858	0.26332	0.999796
JC8.16	5.91823	0.389596	0.512462	0.760243	0.447109	NA
kmo-1	277.43	0.389542	0.313501	1.24255	0.214032	0.999796
F53F4.2	2.57547	0.389531	0.436682	0.892023	0.372381	NA
srj-23	1.99953	0.389413	0.41821	0.931142	0.35178	NA
C12D5.3	10.132	0.389405	0.518102	0.751599	0.452292	0.999796
F59B10.5	15.7509	0.389391	0.509426	0.764372	0.444646	0.999796
ccpp-1	1757.15	0.389057	0.329408	1.18108	0.237571	0.999796
daf-38	27.2302	0.388467	0.456444	0.851074	0.394728	0.999796
R11D1.2	3.58473	0.387944	0.459509	0.844259	0.398525	NA
C44B7.12	3020.2	0.387914	0.245439	1.58049	0.113995	0.999796
wrt-4	4.69376	0.38762	0.505683	0.766528	0.443362	NA
ddx-23	2499.35	0.387594	0.288153	1.3451	0.178594	0.999796
pqn-26	7.54911	0.387535	0.515464	0.751817	0.452161	NA
ceh-99	128.27	0.387383	0.353738	1.09511	0.273467	0.999796
F54C1.1	32.164	0.387329	0.449106	0.862444	0.388444	0.999796
pxn-1	448.761	0.387184	0.382515	1.01221	0.31144	0.999796
F58B3.4	2104.39	0.387055	0.325453	1.18928	0.234329	0.999796
Y53G8B.1	64.6643	0.386999	0.373762	1.03542	0.300475	0.999796
nas-15	1.56543	0.386799	0.368656	1.04922	0.294079	NA
B0205.1	1677.63	0.386784	0.36991	1.04562	0.295738	0.999796
gkow-1	1492.15	0.386774	0.33677	1.14848	0.250769	0.999796
Y38F2AL.6	106.182	0.386578	0.327622	1.17995	0.23802	0.999796
nep-21	108.906	0.386269	0.363765	1.06186	0.288297	0.999796
lin-3	931.694	0.386098	0.413078	0.934685	0.34995	0.999796
B0563.10	2.23871	0.385932	0.399312	0.966493	0.333797	NA
C27A12.2	1830.12	0.385544	0.30031	1.28382	0.199205	0.999796
Y106G6D.2	55.4798	0.38549	0.446451	0.863455	0.387888	0.999796
B0310.1	54.9452	0.385462	0.390388	0.987382	0.323455	0.999796
C33B4.2	1.84166	0.38526	0.378175	1.01873	0.30833	NA
hrg-6	35.9721	0.385174	0.474304	0.812082	0.416745	0.999796
rev-3	531.772	0.385165	0.363579	1.05937	0.289432	0.999796
Y105E8A.13	19.2296	0.385155	0.489448	0.786916	0.431331	0.999796
cyd-1	158.71	0.385133	0.374468	1.02848	0.303723	0.999796
ced-12	1859.48	0.384767	0.23769	1.61877	0.105496	0.999796
hog-1	23.3658	0.384468	0.487812	0.788148	0.43061	0.999796
F18A12.7	41.0785	0.384297	0.507971	0.756532	0.44933	0.999796
nrde-4	3015.66	0.384229	0.247974	1.54947	0.121268	0.999796
T19A6.1	1401.79	0.384135	0.338382	1.13521	0.256286	0.999796
C07D8.2	4.29106	0.384128	0.496093	0.774307	0.438749	NA
cdk-11.1	2569.96	0.384063	0.284947	1.34784	0.177711	0.999796
T16G12.9	18.4704	0.384022	0.478939	0.801819	0.422658	0.999796
T08B6.1	3.32313	0.38395	0.481531	0.797352	0.425247	NA
C03C10.7	2.18539	0.383949	0.425854	0.901598	0.36727	NA
F23F12.13	39.9133	0.383797	0.443666	0.865058	0.387007	0.999796
B0393.5	38.0331	0.383756	0.422292	0.908747	0.363484	0.999796
unc-1	135.366	0.383675	0.357938	1.0719	0.283764	0.999796
F26E4.3	317.832	0.383617	0.297192	1.2908	0.196772	0.999796
Y42H9AR.4	1819.25	0.383545	0.370667	1.03474	0.300789	0.999796
trp-2	78.1284	0.383538	0.455238	0.8425	0.399508	0.999796
R10H10.7	1405.12	0.38349	0.312472	1.22728	0.219718	0.999796
elt-1	183.314	0.383471	0.358748	1.06891	0.285109	0.999796
fbxa-193	101.689	0.383185	0.4106	0.933232	0.3507	0.999796
wdr-4	2743.95	0.382896	0.332621	1.15115	0.249671	0.999796
W01A11.7	76.9498	0.382772	0.442033	0.865937	0.386525	0.999796
W10C4.1	3.28215	0.382732	0.456781	0.83789	0.402093	NA
Y43F8B.20	6.10412	0.382648	0.486631	0.786322	0.431679	NA
C46F11.4	1244.7	0.382574	0.308644	1.23953	0.21515	0.999796
hira-1	1962.07	0.382455	0.369837	1.03412	0.301081	0.999796
K10D6.2	268.393	0.382396	0.416111	0.918976	0.358108	0.999796
vps-8	1594.91	0.382294	0.3832	0.997638	0.318455	0.999796
sgn-1	59.7664	0.382201	0.437463	0.873676	0.382295	0.999796
smg-5	617.186	0.38184	0.280678	1.36042	0.173696	0.999796
F10C2.7	1.53366	0.38174	0.367486	1.03879	0.298903	NA
daf-18	12678	0.381651	0.375798	1.01557	0.309832	0.999796
puf-12	3247.49	0.381629	0.291431	1.3095	0.190365	0.999796
Y11D7A.8	11.4734	0.381401	0.5163	0.73872	0.460077	0.999796
eea-1	2053.47	0.381304	0.402775	0.946691	0.343796	0.999796
Y46G5A.28	22.414	0.381164	0.517942	0.73592	0.461779	0.999796
unc-130	28.9462	0.381033	0.453339	0.840503	0.400626	0.999796
fbxa-123	133.214	0.380861	0.405653	0.938883	0.347791	0.999796
F57B10.8	597.104	0.38073	0.273194	1.39362	0.163432	0.999796
vps-26	1610.79	0.380364	0.263326	1.44446	0.14861	0.999796
lgc-20	15.6901	0.380338	0.496334	0.766294	0.443502	0.999796
T08G11.4	1531.42	0.380003	0.263151	1.44405	0.148725	0.999796
lpl-1	637.832	0.379965	0.284615	1.33501	0.181872	0.999796
neto-1	15.6427	0.37983	0.512393	0.741287	0.458519	0.999796
gcna-1	1564.93	0.379272	0.30557	1.2412	0.214534	0.999796
Y7A9D.1	21.4083	0.379146	0.488187	0.776641	0.43737	0.999796
tbcd-1	3545.1	0.379016	0.316955	1.1958	0.231774	0.999796
zhp-3	1099.21	0.379014	0.289596	1.30877	0.190612	0.999796
gon-4	3339.23	0.378652	0.340823	1.11099	0.266572	0.999796
ZK899.5	13.6753	0.378646	0.503119	0.752597	0.451692	0.999796
str-148	2.94945	0.378602	0.453704	0.83447	0.404016	NA
fbxb-82	10.8641	0.378056	0.51036	0.740762	0.458838	0.999796
T28B4.1	133.044	0.378033	0.333743	1.13271	0.257338	0.999796
fbxb-1	3.91382	0.37744	0.493152	0.765361	0.444056	NA
C44C10.9	269.131	0.377185	0.321395	1.17359	0.240561	0.999796
pgp-15	8.29755	0.377164	0.518119	0.727949	0.466645	0.999796
dyf-1	34.2777	0.376972	0.436166	0.864285	0.387431	0.999796
sprr-2	51.4541	0.376876	0.391493	0.962664	0.335716	0.999796
F20B6.7	8.62156	0.376729	0.51811	0.727122	0.467151	0.999796
twk-48	42.7074	0.376265	0.485975	0.774248	0.438784	0.999796
ZK546.5	1211.02	0.376071	0.249951	1.50458	0.132432	0.999796
dmsr-7	37.3967	0.376045	0.420144	0.895039	0.370766	0.999796
Y9D1A.2	294.792	0.376023	0.412957	0.910562	0.362526	0.999796
daf-37	29.3015	0.375949	0.461655	0.814351	0.415444	0.999796
osm-1	156.441	0.375686	0.385831	0.973707	0.330202	0.999796
mec-9	90.6287	0.375177	0.457793	0.819533	0.412482	0.999796
trul-1	754.118	0.375039	0.353843	1.0599	0.289189	0.999796
gar-1	26.0333	0.374836	0.49156	0.762543	0.445736	0.999796
mrpl-1	1313.78	0.37466	0.280091	1.33764	0.181015	0.999796
F20D12.2	2516.47	0.374494	0.367928	1.01784	0.308752	0.999796
F33G12.3	1002.52	0.374487	0.269206	1.39108	0.164202	0.999796
ZK1025.1	2.27066	0.374467	0.446293	0.839059	0.401436	NA
cus-2	794.604	0.374172	0.337548	1.1085	0.267647	0.999796
arrd-16	5.81149	0.374006	0.50836	0.735711	0.461907	NA
H23N18.5	4.79338	0.373591	0.47949	0.779144	0.435895	NA
mans-4	1113.1	0.373554	0.323666	1.15414	0.248445	0.999796
oac-22	5.21184	0.373412	0.505859	0.738174	0.460409	NA
eat-3	3143.95	0.373364	0.346279	1.07822	0.280936	0.999796
max-1	143.901	0.373349	0.387073	0.964544	0.334773	0.999796
taf-11.2	1000.69	0.373346	0.247595	1.50789	0.131582	0.999796
W07E6.5	71.0845	0.373311	0.409899	0.91074	0.362432	0.999796
T05H10.1	6224.55	0.373186	0.385443	0.968199	0.332945	0.999796
K07B1.7	641.218	0.37316	0.340771	1.09505	0.273496	0.999796
ntp-1	1163.9	0.372957	0.246137	1.51524	0.129711	0.999796
shl-1	32.4243	0.372466	0.448644	0.830203	0.406424	0.999796
cutl-8	6.19232	0.372445	0.505583	0.736665	0.461326	NA
F52B5.2	1693.22	0.372445	0.311536	1.19551	0.231887	0.999796
Y6B3B.7	9.30072	0.372398	0.516486	0.721023	0.470896	0.999796
Y26E6A.2	64.1542	0.372126	0.379334	0.980998	0.326594	0.999796
K01B6.3	40.8333	0.371956	0.423001	0.879327	0.379224	0.999796
R12C12.8	599.584	0.371929	0.37168	1.00067	0.316986	0.999796
T06G6.11	3.53543	0.371667	0.483959	0.767973	0.442503	NA
aat-1	68.0546	0.371549	0.398587	0.932164	0.351252	0.999796
T07F10.5	29.7404	0.371258	0.440661	0.842502	0.399507	0.999796
mboa-2	1052.19	0.37124	0.316429	1.17322	0.240709	0.999796
mrps-15	1079.94	0.371167	0.262474	1.41411	0.15733	0.999796
egl-1	12.4257	0.371152	0.515658	0.719764	0.47167	0.999796
lmd-5	11.2964	0.37109	0.488527	0.759609	0.447488	0.999796
R04F11.3	2544.99	0.371054	0.342253	1.08415	0.278298	0.999796
del-3	10.443	0.370776	0.515071	0.719855	0.471614	0.999796
ZK1307.8	2182.38	0.370763	0.321259	1.15409	0.248463	0.999796
AC3.5	1457.98	0.370593	0.437489	0.84709	0.396945	0.999796
T24D5.5	24.6066	0.37055	0.513965	0.720962	0.470933	0.999796
lact-6	12.5412	0.370513	0.511746	0.724017	0.469055	0.999796
nhr-27	2.09841	0.370307	0.421937	0.877636	0.380141	NA
C53A5.6	2044.98	0.370238	0.377412	0.980993	0.326596	0.999796
wrn-1	1715.65	0.370043	0.399154	0.927069	0.353891	0.999796
Y73B3A.18	966.2	0.369782	0.37394	0.988881	0.322721	0.999796
plc-4	1274.46	0.369362	0.330952	1.11606	0.264396	0.999796
F10E7.1	10.8119	0.369314	0.517108	0.714192	0.475108	0.999796
lgc-53	13.0467	0.369222	0.505328	0.730657	0.464988	0.999796
ZK632.5	997.59	0.369139	0.293542	1.25753	0.208561	0.999796
cah-2	43.121	0.36899	0.46767	0.788998	0.430113	0.999796
hst-1	1566.8	0.368947	0.315006	1.17124	0.241503	0.999796
Y105E8A.1	61.6086	0.368914	0.426047	0.8659	0.386545	0.999796
dct-15	7.50641	0.368908	0.517149	0.713349	0.47563	NA
unc-77	125.91	0.368846	0.331074	1.11409	0.265241	0.999796
F45D11.15	6.49341	0.368787	0.328849	1.12145	0.262097	NA
F45D11.16	6.49341	0.368787	0.328849	1.12145	0.262097	NA
K08B4.7	43.6002	0.368781	0.460668	0.800537	0.4234	0.999796
B0024.15	24.1949	0.368615	0.518314	0.71118	0.476972	0.999796
ric-3	141.389	0.368418	0.430429	0.855933	0.392035	0.999796
R04A9.6	21.9419	0.368334	0.511294	0.720396	0.471281	0.999796
eif-2D	1281.64	0.367406	0.299998	1.2247	0.220689	0.999796
phy-2	244.2	0.367359	0.273417	1.34359	0.179082	0.999796
T25D3.4	1633.93	0.367131	0.369303	0.994117	0.320166	0.999796
inx-14	2460.23	0.366522	0.342832	1.0691	0.285025	0.999796
F15E6.4	96.8672	0.366149	0.497866	0.735438	0.462073	0.999796
fbxa-211	126.699	0.366075	0.345792	1.05866	0.289756	0.999796
fbxb-17	29.2553	0.365947	0.467771	0.782321	0.434026	0.999796
aka-1	7229.15	0.365899	0.366874	0.997341	0.318599	0.999796
glb-6	17.3595	0.365879	0.502464	0.728169	0.46651	0.999796
lron-8	114.607	0.36564	0.365763	0.999665	0.317473	0.999796
F10E9.10	3.4951	0.36518	0.454134	0.804123	0.421326	NA
C46E10.8	52.2679	0.365149	0.433021	0.843259	0.399084	0.999796
mog-1	3530.63	0.365101	0.345763	1.05593	0.291001	0.999796
twk-4	3.07808	0.365085	0.456817	0.799192	0.424179	NA
K05F6.10	3.82459	0.364962	0.411781	0.886301	0.375455	NA
R07G3.7	1621.06	0.364858	0.364114	1.00204	0.316322	0.999796
Y32B12C.5	29.6507	0.364846	0.457861	0.796849	0.425538	0.999796
smgl-1	2924.06	0.364326	0.352937	1.03227	0.301945	0.999796
K07D4.5	3.34751	0.36429	0.448822	0.811657	0.416988	NA
srh-237	47.9481	0.364284	0.427614	0.8519	0.39427	0.999796
ZK512.2	1350.49	0.363884	0.305851	1.18974	0.234147	0.999796
Y53C12A.6	54.8992	0.36343	0.442809	0.820738	0.411796	0.999796
dyf-5	14.7405	0.363274	0.502305	0.723214	0.469548	0.999796
F09B12.5	4.2173	0.363087	0.486292	0.746643	0.455279	NA
npr-13	13.5026	0.363037	0.515314	0.704496	0.481124	0.999796
gtf-2F1	1567.15	0.362236	0.333017	1.08774	0.27671	0.999796
twk-40	12.3945	0.362198	0.518178	0.698983	0.484563	0.999796
imp-1	4878.45	0.361773	0.355569	1.01745	0.30894	0.999796
F14E5.2	4343.45	0.361724	0.374002	0.967172	0.333458	0.999796
vms-1	2056.84	0.361665	0.266689	1.35613	0.175058	0.999796
flh-3	853.783	0.361541	0.310392	1.16479	0.244104	0.999796
C06A5.3	2291.79	0.361246	0.337608	1.07002	0.284612	0.999796
Y116F11A.1	2.38783	0.361113	0.39814	0.907	0.364407	NA
srx-38	3.47852	0.361084	0.471427	0.765938	0.443713	NA
C18A11.4	18.625	0.361028	0.500771	0.720945	0.470944	0.999796
lig-1	3932.41	0.360933	0.361451	0.998568	0.318004	0.999796
W10C8.4	23.264	0.36085	0.48629	0.742047	0.458059	0.999796
emb-5	8799.53	0.360791	0.357634	1.00883	0.313058	0.999796
nmur-1	5.36547	0.360725	0.502743	0.717513	0.473057	NA
erfa-1	5991.02	0.360567	0.319492	1.12856	0.259082	0.999796
mab-7	13.9133	0.360271	0.516224	0.697897	0.485242	0.999796
T09B9.3	7.49018	0.36008	0.470411	0.765459	0.443998	NA
ets-7	9.41045	0.359827	0.513645	0.700536	0.483593	0.999796
jhdm-1	4528.69	0.359693	0.35072	1.02558	0.305088	0.999796
rad-26	2845.89	0.359672	0.364148	0.987707	0.323296	0.999796
Y108G3AL.2	810.286	0.359522	0.287669	1.24978	0.211381	0.999796
ham-1	51.5499	0.359243	0.39543	0.908488	0.363621	0.999796
hsf-2	18.2008	0.359221	0.492706	0.729078	0.465954	0.999796
emb-30	2192.75	0.359162	0.341188	1.05268	0.292487	0.999796
F35H12.5	141.525	0.359	0.382567	0.938397	0.34804	0.999796
F35H12.6	12.871	0.358975	0.513583	0.698962	0.484576	0.999796
him-14	912.293	0.358696	0.295748	1.21284	0.22519	0.999796
F44E2.7	1637.61	0.35859	0.287549	1.24705	0.212377	0.999796
ada-2	1664.69	0.358381	0.285738	1.25423	0.209758	0.999796
F20D12.7	2.24056	0.358356	0.432249	0.829051	0.407076	NA
F59F3.6	20.5874	0.358316	0.490248	0.730888	0.464848	0.999796
cash-1	6254.05	0.358089	0.371422	0.964104	0.334994	0.999796
fbxb-74	5.66091	0.357912	0.512456	0.698425	0.484911	NA
mogs-1	3075.78	0.357672	0.317145	1.12778	0.259411	0.999796
degt-1	31.7058	0.357658	0.500713	0.714298	0.475043	0.999796
ntr-2	13.0145	0.357582	0.504538	0.708731	0.478492	0.999796
coa-4	1193.73	0.357502	0.267776	1.33508	0.18185	0.999796
glb-14	16.08	0.356913	0.512687	0.696163	0.486327	0.999796
2022-04-01	3575.93	0.356789	0.362148	0.985201	0.324525	0.999796
ZC449.2	25.0323	0.356746	0.48514	0.735347	0.462128	0.999796
ZK829.3	3.01162	0.355862	0.446032	0.79784	0.424963	NA
F53C3.3	7.93769	0.355812	0.496846	0.716141	0.473904	NA
smc-4	6005.33	0.355766	0.410532	0.866597	0.386163	0.999796
ZC317.1	2.31538	0.355379	0.34527	1.02928	0.30335	NA
smc-6	5267.73	0.355278	0.385525	0.921544	0.356767	0.999796
F32B4.8	5.34749	0.354905	0.51254	0.692443	0.488659	NA
C29E4.15	97.3089	0.354848	0.34076	1.04134	0.297717	0.999796
bus-8	27.1165	0.354561	0.458211	0.773794	0.439053	0.999796
R04D3.2	854.631	0.354315	0.315985	1.1213	0.262159	0.999796
epg-2	386.913	0.3543	0.422837	0.837912	0.40208	0.999796
cyp-23A1	9.22582	0.35426	0.502945	0.704372	0.481201	0.999796
M117.6	32.3996	0.354246	0.488181	0.725644	0.468057	0.999796
F21C10.7	491.947	0.354097	0.351336	1.00786	0.313523	0.999796
F09C12.6	5.78627	0.353646	0.487539	0.725371	0.468225	NA
chs-1	10929.6	0.353367	0.436626	0.809313	0.418335	0.999796
ndc-80	2381.7	0.353328	0.288407	1.2251	0.220536	0.999796
D1022.3	25.7093	0.353179	0.501612	0.704088	0.481378	0.999796
C35B1.5	1340.32	0.352799	0.329469	1.07081	0.284255	0.999796
ttr-31	167.616	0.352764	0.326397	1.08078	0.279793	0.999796
cpna-4	36.6321	0.352652	0.435079	0.810547	0.417626	0.999796
pes-2.1	128.524	0.352586	0.430388	0.819228	0.412656	0.999796
pes-2.2	128.524	0.352586	0.430388	0.819228	0.412656	0.999796
hsp-75	2370.05	0.352508	0.30574	1.15297	0.248923	0.999796
F46A8.1	10.3602	0.352394	0.51746	0.681006	0.495867	0.999796
apb-3	2252.11	0.352328	0.298933	1.17862	0.238549	0.999796
mec-1	135.976	0.352094	0.356358	0.988035	0.323136	0.999796
hnd-1	12.8423	0.351716	0.510932	0.688381	0.491213	0.999796
efl-3	237.814	0.351613	0.364306	0.965158	0.334465	0.999796
pat-9	45.3899	0.351569	0.412149	0.853015	0.393651	0.999796
C32B5.6	6.3824	0.351346	0.512747	0.685223	0.493203	NA
Y73B3B.5	112.73	0.351164	0.4184	0.839301	0.4013	0.999796
hmg-5	1251.92	0.351109	0.274832	1.27754	0.201412	0.999796
crn-3	3201.79	0.351002	0.272653	1.28736	0.19797	0.999796
T08G11.3	13.8067	0.350814	0.518065	0.677162	0.498303	0.999796
unc-8	11.0144	0.350675	0.518323	0.676558	0.498687	0.999796
ulp-1	3140.71	0.350603	0.380662	0.921035	0.357032	0.999796
txdc-12.2	360.716	0.350503	0.323652	1.08296	0.278825	0.999796
nasp-1	3107.17	0.350221	0.326237	1.07352	0.283039	0.999796
Y60A9.3	7.51964	0.350173	0.518124	0.675848	0.499137	NA
fcp-1	1819.43	0.34966	0.294816	1.18603	0.235611	0.999796
C27H6.9	630.48	0.349526	0.268273	1.30287	0.192618	0.999796
unc-30	10.3003	0.349154	0.517144	0.675159	0.499575	0.999796
rrc-1	78.0665	0.349142	0.422141	0.827076	0.408194	0.999796
mps-1	9.73372	0.349083	0.5115	0.682469	0.494942	0.999796
zipt-2.4	1388.01	0.349045	0.377289	0.925141	0.354893	0.999796
sphk-1	560.081	0.348906	0.311854	1.11881	0.26322	0.999796
nmy-2	15001.5	0.348586	0.403594	0.863704	0.387751	0.999796
swsn-9	2730.47	0.348514	0.340595	1.02325	0.306189	0.999796
daf-6	17.3794	0.348484	0.487814	0.714378	0.474993	0.999796
ZK1236.1	678.866	0.348414	0.338253	1.03004	0.302992	0.999796
lgc-31	26.318	0.348355	0.470125	0.740984	0.458703	0.999796
B0563.8	2.0322	0.348353	0.418954	0.831482	0.405701	NA
F25H9.6	545.519	0.348311	0.339692	1.02537	0.305187	0.999796
nhr-186	3.62804	0.348134	0.427929	0.813533	0.415912	NA
suf-1	1986.07	0.348016	0.324878	1.07122	0.28407	0.999796
T26E3.8	9.29117	0.347528	0.518297	0.670519	0.502527	0.999796
F31F6.1	202.142	0.347524	0.452041	0.768789	0.442019	0.999796
F38A1.9	8.52865	0.347483	0.517148	0.671922	0.501634	0.999796
mltn-13	1.59773	0.347468	0.371033	0.936488	0.349022	NA
apc-2	1965.81	0.347414	0.310393	1.11927	0.263024	0.999796
F45D3.2	67.443	0.347339	0.386823	0.897929	0.369224	0.999796
F09E5.10	658.204	0.347334	0.364164	0.953785	0.340192	0.999796
pha-1	246.396	0.347333	0.292745	1.18647	0.235436	0.999796
sams-2	13.853	0.347252	0.512811	0.677153	0.498309	0.999796
F08F8.4	1706	0.347172	0.275564	1.25986	0.207719	0.999796
cng-2	7.4859	0.347045	0.494903	0.701239	0.483154	NA
F54F2.9	599.672	0.346994	0.320381	1.08307	0.278779	0.999796
C05D11.9	1956.87	0.346966	0.248785	1.39464	0.163124	0.999796
czw-1	4216.37	0.34681	0.372557	0.930891	0.35191	0.999796
T22C8.4	36.7198	0.346749	0.439804	0.788417	0.430453	0.999796
C30G12.6	1562.1	0.346624	0.288404	1.20187	0.229415	0.999796
nrde-1	1130.54	0.346489	0.287919	1.20343	0.228812	0.999796
rtel-1	1533.15	0.346418	0.325361	1.06472	0.287003	0.999796
npp-12	6791.93	0.346273	0.427444	0.810101	0.417882	0.999796
C54H2.4	4.24316	0.346175	0.499618	0.692881	0.488384	NA
mec-10	34.795	0.346152	0.514443	0.672867	0.501032	0.999796
F43G9.12	1713.37	0.345874	0.336487	1.0279	0.303998	0.999796
F45E1.5	17.5037	0.345853	0.496359	0.69678	0.48594	0.999796
thoc-5	1511.88	0.34536	0.256035	1.34888	0.177377	0.999796
K10C3.5	1092.23	0.345314	0.33291	1.03726	0.299614	0.999796
gop-1	833.324	0.345308	0.325845	1.05973	0.289267	0.999796
C03E10.3	17.5764	0.345264	0.516035	0.669071	0.50345	0.999796
tag-307	927.176	0.345107	0.309851	1.11379	0.265371	0.999796
M04D8.5	3.81654	0.345099	0.46329	0.744889	0.456339	NA
apm-3	384.116	0.344993	0.305838	1.12803	0.259309	0.999796
tpp-2	7511.09	0.344874	0.314181	1.09769	0.272339	0.999796
ZK418.11	5.34952	0.344837	0.491775	0.701208	0.483173	NA
col-74	40.7811	0.344759	0.510221	0.675705	0.499228	0.999796
acdh-6	4.39263	0.344714	0.477517	0.721887	0.470364	NA
B0511.13	235.553	0.344418	0.309542	1.11267	0.265849	0.999796
srd-32	7.41725	0.344396	0.509632	0.675774	0.499184	NA
C41D11.6	19.99	0.344367	0.515734	0.667722	0.504311	0.999796
F32B5.2	9.37538	0.344309	0.517647	0.665142	0.505959	0.999796
npr-19	3.49562	0.344133	0.458768	0.750125	0.453179	NA
prdh-1	362.977	0.343815	0.307261	1.11897	0.263154	0.999796
Y119C1B.3	15.9499	0.343504	0.508703	0.675255	0.499514	0.999796
C40A11.6	5.55732	0.343266	0.487928	0.703518	0.481733	NA
nduf-2.2	1985.26	0.343249	0.333039	1.03066	0.302702	0.999796
T02G5.11	12.557	0.343136	0.517898	0.662556	0.507615	0.999796
F09F9.4	20.5785	0.343128	0.502657	0.682628	0.494842	0.999796
Y105C5A.14	99.3043	0.343067	0.371126	0.924394	0.355281	0.999796
C09G5.14	3.13779	0.342998	0.483791	0.708981	0.478336	NA
F26A1.13	1163.21	0.342703	0.258116	1.32771	0.184274	0.999796
qui-1	84.8911	0.342678	0.39155	0.875184	0.381474	0.999796
fbxc-28	43.3714	0.342558	0.481425	0.71155	0.476743	0.999796
apt-9	30.9161	0.342486	0.443338	0.772516	0.439809	0.999796
clsp-1	1998.69	0.342464	0.361865	0.946386	0.343952	0.999796
rgs-1	80.4288	0.342237	0.389405	0.878871	0.379471	0.999796
T10B5.4	77.7944	0.341963	0.425922	0.802876	0.422046	0.999796
Y54G2A.50	166.147	0.341805	0.305493	1.11886	0.263198	0.999796
bcas-2	1386.16	0.34163	0.248666	1.37385	0.169489	0.999796
C35A5.8	5673.95	0.341614	0.339481	1.00628	0.314279	0.999796
K10G4.10	2.79837	0.341569	0.444123	0.769086	0.441842	NA
K01A2.4	92.9714	0.341522	0.442811	0.771258	0.440554	0.999796
prmt-9	2830.25	0.34149	0.391548	0.872153	0.383125	0.999796
C06E2.1	38.0381	0.341152	0.42833	0.79647	0.425759	0.999796
F46B6.2	4.89299	0.341109	0.481386	0.708597	0.478575	NA
H04M03.12	43.869	0.341095	0.491707	0.693696	0.487873	0.999796
C01B10.11	455.039	0.340973	0.281621	1.21075	0.225992	0.999796
Y39A1A.16	15.2548	0.340933	0.508833	0.670029	0.502839	0.999796
W07A12.4	48.5538	0.340853	0.493997	0.689991	0.4902	0.999796
tbx-40	4.93466	0.340819	0.507583	0.671456	0.50193	NA
F32D8.14	1065.16	0.340712	0.306287	1.11239	0.265969	0.999796
T09B4.8	939.286	0.340711	0.329149	1.03513	0.300609	0.999796
C16C4.18	63.9956	0.340557	0.390252	0.872659	0.382849	0.999796
H25P06.5	2.64762	0.340505	0.434921	0.782914	0.433678	NA
T05A1.5	12.5866	0.340456	0.5179	0.657378	0.510938	0.999796
F17C8.9	213.349	0.340193	0.30364	1.12038	0.262552	0.999796
F59B10.2	4.19195	0.33998	0.489808	0.694109	0.487614	NA
K08B5.2	45.2527	0.339864	0.411299	0.826319	0.408623	0.999796
Y37H9A.4	10.5263	0.339486	0.513214	0.661489	0.508299	0.999796
elpc-1	2463.81	0.339308	0.350054	0.969303	0.332394	0.999796
F53B3.5	240.027	0.339098	0.330957	1.0246	0.305553	0.999796
JC8.2	2023.43	0.339018	0.250071	1.35569	0.175199	0.999796
rnf-113	1058.47	0.338929	0.317703	1.06681	0.286057	0.999796
atad-3	2907.43	0.338912	0.357668	0.947561	0.343353	0.999796
syp-2	1163.53	0.338866	0.30125	1.12487	0.260646	0.999796
fbxc-39	10.7054	0.338631	0.516673	0.655406	0.512206	0.999796
ztf-11	200.668	0.338603	0.379127	0.893112	0.371797	0.999796
F47G3.3	291.295	0.338445	0.371014	0.912217	0.361655	0.999796
T19C3.3	42.0918	0.338407	0.461285	0.733619	0.463181	0.999796
gly-11	135.93	0.338399	0.322787	1.04837	0.29447	0.999796
C45E5.1	139.634	0.338373	0.338062	1.00092	0.316866	0.999796
cht-3	6199.3	0.3383	0.31454	1.07554	0.282133	0.999796
hex-3	1242.67	0.338241	0.4141	0.816809	0.414038	0.999796
T19B10.5	128.364	0.338175	0.379384	0.891378	0.372726	0.999796
T05G5.1	278.29	0.338132	0.391906	0.862789	0.388254	0.999796
tctn-1	8.22061	0.338124	0.51848	0.652145	0.514308	0.999796
fbxb-3	8.90504	0.33784	0.515518	0.655341	0.512248	0.999796
C06H2.2	677.816	0.337817	0.273554	1.23492	0.21686	0.999796
sax-7	5338.56	0.337736	0.396107	0.85264	0.393859	0.999796
mdt-27	1216.16	0.337727	0.336613	1.00331	0.315712	0.999796
puf-8	3331.12	0.337646	0.362948	0.930288	0.352222	0.999796
odr-3	56.5891	0.337604	0.474712	0.711177	0.476975	0.999796
mau-8	467.454	0.337584	0.268343	1.25803	0.208381	0.999796
frpr-9	25.6523	0.337545	0.488716	0.690676	0.489769	0.999796
fbxc-53	1.95975	0.337476	0.419482	0.804505	0.421105	NA
dxbp-1	825.113	0.33737	0.328994	1.02546	0.305148	0.999796
tbc-16	62.1948	0.337281	0.395753	0.852252	0.394074	0.999796
eif-3.L	3970.98	0.3367	0.309109	1.08926	0.276039	0.999796
col-56	1.35328	0.336599	0.354784	0.948742	0.342752	NA
snai-1	4.65858	0.336524	0.492557	0.683218	0.494469	NA
ZK688.5	4591.38	0.336523	0.404573	0.831799	0.405522	0.999796
hpo-41	4.18916	0.336504	0.498549	0.674966	0.499698	NA
him-18	1244.69	0.336464	0.342831	0.981429	0.326381	0.999796
F18A11.6	60.2921	0.336426	0.445106	0.755833	0.449749	0.999796
fkb-4	40.6986	0.336266	0.508788	0.660916	0.508666	0.999796
anoh-1	7.71658	0.33603	0.504652	0.665865	0.505497	NA
npr-29	18.8329	0.335988	0.493615	0.680668	0.496082	0.999796
ifta-2	8.84952	0.335772	0.512156	0.655604	0.512079	0.999796
hmg-3	4587.1	0.335675	0.291344	1.15216	0.249256	0.999796
F55C12.4	58.0827	0.335591	0.4471	0.750595	0.452896	0.999796
B0464.6	3161.41	0.335583	0.32407	1.03552	0.300424	0.999796
vars-1	1355.47	0.335027	0.268706	1.24682	0.212464	0.999796
R05D3.8	500.218	0.335	0.305186	1.09769	0.272339	0.999796
T23B5.4	175.745	0.334672	0.313312	1.06818	0.28544	0.999796
drd-10	318.635	0.334607	0.356443	0.938738	0.347865	0.999796
K02B12.5	1769.85	0.334346	0.315248	1.06058	0.28888	0.999796
AH9.6	25.0094	0.334285	0.477123	0.700627	0.483536	0.999796
mom-4	1417.79	0.334091	0.3465	0.964188	0.334952	0.999796
mig-32	2131.63	0.333984	0.323823	1.03138	0.302363	0.999796
tbck-1	655.53	0.33396	0.342155	0.976049	0.32904	0.999796
arrd-26	16.8937	0.333882	0.504287	0.662087	0.507915	0.999796
srd-62	5.6666	0.333867	0.51203	0.652047	0.514371	NA
ZC132.11	4.78566	0.333801	0.469371	0.711166	0.476981	NA
dic-1	1371.14	0.33377	0.300901	1.10923	0.267329	0.999796
syp-1	830.061	0.333681	0.299223	1.11516	0.264782	0.999796
acr-3	8.77296	0.333496	0.517857	0.643992	0.51958	0.999796
ran-2	2911.52	0.333485	0.353258	0.944025	0.345157	0.999796
qua-1	46.7465	0.333078	0.514988	0.646768	0.517782	0.999796
F01G10.9	49.5396	0.333072	0.487132	0.683742	0.494138	0.999796
iglr-2	2939.25	0.333071	0.331121	1.00589	0.314469	0.999796
cul-5	1765.89	0.332947	0.313224	1.06297	0.287796	0.999796
ctf-4	5031.29	0.332703	0.366037	0.908931	0.363386	0.999796
Y110A7A.9	2332.04	0.332643	0.34661	0.959704	0.337204	0.999796
Y82E9BR.19	1092.86	0.332485	0.427277	0.778149	0.436481	0.999796
cutl-18	99.4798	0.332325	0.376424	0.882846	0.377319	0.999796
F45F2.10	3789.77	0.332257	0.418712	0.793522	0.427474	0.999796
ttbk-7	355.176	0.332255	0.326718	1.01695	0.309178	0.999796
ins-1	22.3924	0.332198	0.47545	0.698703	0.484738	0.999796
R04D3.3	2001.36	0.332136	0.404345	0.821419	0.411408	0.999796
brap-2	1602.13	0.332111	0.241744	1.37381	0.1695	0.999796
E02H4.5	2.51709	0.331943	0.399962	0.829937	0.406574	NA
M02D8.3	269.268	0.331706	0.44343	0.748046	0.454432	0.999796
tag-232	2160.85	0.331676	0.362388	0.915253	0.360059	0.999796
fbxb-77	4.33471	0.331583	0.506581	0.654551	0.512757	NA
hrde-4	1849.38	0.331535	0.260336	1.27349	0.202844	0.999796
fbxa-222	6.07436	0.331501	0.498984	0.664353	0.506465	NA
twk-44	2.53264	0.331422	0.344097	0.963164	0.335465	NA
rskn-1	5591.82	0.331359	0.39192	0.845476	0.397845	0.999796
nhr-40	276.375	0.331338	0.298833	1.10877	0.267529	0.999796
mtcu-2	1284.18	0.331287	0.34394	0.963213	0.335441	0.999796
frpr-2	3.044	0.331278	0.453254	0.730889	0.464847	NA
T21B10.4	1541.01	0.331199	0.380138	0.871258	0.383613	0.999796
C42D4.19	2.52674	0.331183	0.442061	0.749181	0.453748	NA
mam-8	8.3273	0.331075	0.518273	0.638803	0.522951	0.999796
rabs-5	677.554	0.331069	0.323811	1.02241	0.306586	0.999796
tba-5	40.7877	0.331037	0.472439	0.700699	0.483491	0.999796
eat-16	319.271	0.330971	0.365465	0.905614	0.36514	0.999796
skih-2	1994.48	0.330926	0.388637	0.851504	0.394489	0.999796
sqv-7	1413.36	0.330905	0.303077	1.09182	0.274912	0.999796
F31D5.7	4.56427	0.330877	0.497259	0.665401	0.505794	NA
aspm-1	2741.15	0.330866	0.385001	0.859388	0.390126	0.999796
C27A12.9	711.974	0.330847	0.416027	0.795254	0.426466	0.999796
cogc-2	1851.05	0.330649	0.328955	1.00515	0.314826	0.999796
K05F1.14	13.3157	0.330585	0.512425	0.645139	0.518837	0.999796
wdfy-3	1357.73	0.330578	0.382285	0.864743	0.38718	0.999796
C42C1.8	1838.77	0.330535	0.360111	0.91787	0.358687	0.999796
M03F8.3	2870.59	0.330454	0.315089	1.04877	0.294286	0.999796
R02F11.1	10.5987	0.330447	0.508321	0.650075	0.515644	0.999796
T28A8.6	952.811	0.330437	0.317075	1.04214	0.297347	0.999796
T27E7.10	24.3262	0.330331	0.455971	0.724457	0.468785	0.999796
aho-3	2556.36	0.330241	0.383193	0.861814	0.38879	0.999796
M01E11.2	1735.7	0.330231	0.308206	1.07146	0.283961	0.999796
spd-5	7148.24	0.330189	0.378626	0.872072	0.383169	0.999796
ZK1067.4	36.4309	0.330168	0.456413	0.723397	0.469436	0.999796
sepa-1	120.416	0.329989	0.490337	0.672983	0.500958	0.999796
brf-1	1892.1	0.329862	0.369102	0.893686	0.37149	0.999796
mans-1	2696.48	0.329619	0.246214	1.33875	0.180653	0.999796
Y39C12A.9	51.3114	0.329422	0.421109	0.782273	0.434054	0.999796
uvs-1	972.124	0.329376	0.306688	1.07398	0.282834	0.999796
oac-52	9.6675	0.329042	0.518423	0.634699	0.525625	0.999796
nhr-237	31.5444	0.328967	0.471619	0.697527	0.485473	0.999796
Y59E9AL.4	45.0619	0.328866	0.394047	0.834584	0.403952	0.999796
acl-11	376.62	0.328851	0.315949	1.04084	0.297952	0.999796
pars-1	4557.87	0.328636	0.292454	1.12372	0.261133	0.999796
W08E12.4	2.16382	0.328378	0.347972	0.943692	0.345327	NA
C35D6.4	4.96394	0.328378	0.50621	0.648699	0.516533	NA
C34C6.10	8.79597	0.328265	0.513717	0.638999	0.522824	0.999796
wago-11	37.1167	0.328134	0.487994	0.672414	0.50132	0.999796
dop-2	53.7504	0.328119	0.393673	0.833481	0.404574	0.999796
dnj-2	1254.95	0.327976	0.287892	1.13924	0.254605	0.999796
D1086.20	5.21547	0.327931	0.508507	0.644889	0.518999	NA
tlf-1	1358.96	0.327755	0.3747	0.874713	0.38173	0.999796
alh-10	595.204	0.327752	0.242708	1.35039	0.17689	0.999796
ZC262.2	987.579	0.327558	0.244656	1.33885	0.180619	0.999796
ztf-15	1460.53	0.327318	0.303127	1.0798	0.280229	0.999796
Y13C8A.4	24.4244	0.327108	0.494296	0.661766	0.508121	0.999796
T22B2.1	48.3322	0.326821	0.479583	0.681468	0.495575	0.999796
twk-34	97.2937	0.326813	0.428062	0.76347	0.445183	0.999796
aff-1	17.2679	0.326503	0.506495	0.644632	0.519166	0.999796
acr-16	47.157	0.326409	0.413697	0.789005	0.430109	0.999796
pap-1	3111.19	0.326365	0.324518	1.00569	0.314564	0.999796
T08B2.4	40.4747	0.326332	0.422768	0.771893	0.440178	0.999796
K04F10.3	1513.58	0.326285	0.265573	1.22861	0.219219	0.999796
C55A6.6	96.1329	0.326173	0.436047	0.748024	0.454446	0.999796
T13C2.3	44.9941	0.326158	0.453974	0.71845	0.47248	0.999796
ZK682.7	6.09096	0.325873	0.500531	0.651055	0.515011	NA
F53F4.14	1350.93	0.325855	0.2919	1.11632	0.264284	0.999796
slc-25A26	484.964	0.325796	0.311652	1.04538	0.295846	0.999796
C06G4.1	1748.6	0.325648	0.351691	0.925949	0.354473	0.999796
glo-2	40.971	0.325526	0.492304	0.661229	0.508466	0.999796
inx-5	333.877	0.32549	0.277163	1.17436	0.24025	0.999796
glb-1	916.729	0.325158	0.363066	0.895589	0.370472	0.999796
hmp-1	2893.79	0.325141	0.353554	0.919636	0.357763	0.999796
dmd-5	3.09095	0.325109	0.360347	0.90221	0.366945	NA
bath-35	27.0415	0.325101	0.456321	0.71244	0.476193	0.999796
pash-1	1858.22	0.325084	0.304388	1.06799	0.285524	0.999796
C16B8.4	32.4218	0.324958	0.470094	0.691263	0.4894	0.999796
pmk-2	135.087	0.32478	0.374054	0.868271	0.385246	0.999796
F44G4.6	34.1239	0.324778	0.498373	0.651677	0.51461	0.999796
dop-1	28.6055	0.324686	0.4725	0.687166	0.491978	0.999796
rbg-3	3699.04	0.324529	0.318357	1.01939	0.30802	0.999796
F46B6.5	3030.45	0.324498	0.38774	0.836897	0.40265	0.999796
ppfr-1	3941.73	0.324395	0.383069	0.846834	0.397088	0.999796
egl-2	50.1128	0.324366	0.418515	0.77504	0.438316	0.999796
cpb-3	4317.28	0.324321	0.406823	0.797205	0.425332	0.999796
cuti-1	27.2742	0.324312	0.481045	0.674183	0.500195	0.999796
C48D1.5	42.5947	0.32429	0.426679	0.760032	0.447236	0.999796
acs-20	180.633	0.324161	0.317399	1.0213	0.307111	0.999796
srx-97	2.32583	0.324141	0.441818	0.733652	0.463161	NA
lin-35	3388.62	0.324074	0.299864	1.08073	0.279816	0.999796
T02G6.5	302.055	0.324066	0.363095	0.892511	0.372119	0.999796
ctbp-1	75.7274	0.323947	0.390181	0.830248	0.406399	0.999796
ceh-5	7.56457	0.323919	0.49405	0.655641	0.512055	NA
C56C10.4	3.05999	0.323792	0.446393	0.725352	0.468236	NA
swip-10	29.9013	0.323689	0.450254	0.718903	0.472201	0.999796
ztf-23	732.659	0.323612	0.290286	1.1148	0.264934	0.999796
tim-1	2885.24	0.323558	0.369869	0.874791	0.381688	0.999796
rpap-3	643.842	0.323534	0.280659	1.15277	0.249006	0.999796
hlh-29	1.89427	0.323343	0.411858	0.785083	0.432405	NA
F10B5.8	2067.12	0.32323	0.349113	0.925861	0.354518	0.999796
duo-3	2294.67	0.323187	0.329493	0.980861	0.326662	0.999796
ceh-20	268.787	0.323162	0.332615	0.97158	0.331259	0.999796
mltn-10	13.599	0.323054	0.504333	0.640556	0.521811	0.999796
tag-276	47.2839	0.322964	0.44375	0.727806	0.466732	0.999796
W01C9.2	7.4351	0.322937	0.513155	0.629317	0.529142	NA
fbxb-93	5.69622	0.322922	0.511594	0.631207	0.527905	NA
let-611	1420.43	0.322883	0.321166	1.00535	0.314731	0.999796
xpo-3	2807.77	0.322836	0.39193	0.823709	0.410105	0.999796
hbl-1	194.989	0.322755	0.371819	0.868044	0.38537	0.999796
F25H2.7	339.298	0.322738	0.283683	1.13767	0.255258	0.999796
fbxb-107	5.09243	0.322487	0.504846	0.638783	0.522964	NA
F27B3.7	435.347	0.322322	0.411252	0.783756	0.433183	0.999796
cyp-34A5	16.7369	0.322039	0.514501	0.625926	0.531364	0.999796
pst-2	555.227	0.322038	0.245857	1.30986	0.190243	0.999796
fbxb-21	1.51723	0.321997	0.395778	0.813581	0.415885	NA
teg-4	2941.63	0.321984	0.380956	0.845199	0.398	0.999796
F59H6.3	41.3091	0.321981	0.465383	0.691862	0.489024	0.999796
npp-14	5771.8	0.32194	0.38152	0.843835	0.398762	0.999796
acr-5	20.1891	0.32182	0.512902	0.627449	0.530365	0.999796
taf-3	688.424	0.321644	0.322304	0.997951	0.318303	0.999796
Y7A5A.11	4.24426	0.321618	0.49844	0.645249	0.518766	NA
mus-101	2302.08	0.321612	0.34318	0.937151	0.348681	0.999796
K07H8.10	14433.7	0.321459	0.366907	0.876133	0.380958	0.999796
F41H10.4	895.092	0.321378	0.310252	1.03586	0.300267	0.999796
Y42H9B.3	1611.63	0.321356	0.250684	1.28192	0.199871	0.999796
dsl-5	6.19184	0.321276	0.482723	0.66555	0.505699	NA
K01D12.1	14.2383	0.321252	0.516718	0.621717	0.534128	0.999796
gld-4	5963.68	0.321144	0.439428	0.730823	0.464887	0.999796
B0250.12	13.2656	0.320953	0.518401	0.619122	0.535836	0.999796
Y40D12A.1	676.935	0.320875	0.34169	0.939081	0.347689	0.999796
F14B6.3	41.6538	0.320845	0.473865	0.677081	0.498355	0.999796
nlp-76	7.51548	0.320794	0.518341	0.618887	0.535991	NA
vps-54	2076.14	0.320737	0.322133	0.995669	0.319411	0.999796
cla-1	180.848	0.320736	0.345984	0.927028	0.353912	0.999796
ddx-52	1345.6	0.320621	0.248646	1.28947	0.197234	0.999796
F48E8.2	1484.11	0.320547	0.273704	1.17115	0.24154	0.999796
C29E4.13	725.856	0.32054	0.300521	1.06661	0.286147	0.999796
rnp-7	1348.24	0.320485	0.268774	1.19239	0.233107	0.999796
F21D9.11	2.18905	0.320372	0.423372	0.756717	0.44922	NA
M03F8.1	6.603	0.320322	0.51102	0.626829	0.530771	NA
ZK973.1	4734.63	0.320194	0.338017	0.947273	0.3435	0.999796
maph-9	10.235	0.319979	0.517973	0.617753	0.536738	0.999796
C23H5.6	1.71966	0.319771	0.373642	0.855821	0.392097	NA
otpl-8	1.71966	0.319771	0.373642	0.855821	0.392097	NA
F16B4.6	4.95631	0.319767	0.496896	0.643529	0.519881	NA
tat-3	3340.93	0.319571	0.440691	0.72516	0.468354	0.999796
tag-342	1196.13	0.319431	0.257327	1.24134	0.214479	0.999796
nhr-74	72.3893	0.319405	0.387722	0.8238	0.410053	0.999796
vrk-1	2555.29	0.319376	0.376771	0.847664	0.396625	0.999796
fbxc-18	18.6318	0.319228	0.478826	0.666689	0.504971	0.999796
com-1	1011.85	0.31916	0.375197	0.850648	0.394965	0.999796
F25G6.1	110.771	0.31902	0.424345	0.751794	0.452175	0.999796
ceh-38	2769.51	0.318943	0.366525	0.870183	0.384201	0.999796
R03G8.4	2.57412	0.318675	0.395138	0.806491	0.41996	NA
F59A6.5	3920.7	0.318666	0.362224	0.879748	0.378996	0.999796
F19F10.12	1110.41	0.318602	0.357906	0.890182	0.373368	0.999796
T26E4.3	1.8747	0.318447	0.4185	0.760926	0.446701	NA
syf-1	2346.12	0.318353	0.306522	1.0386	0.298992	0.999796
C05C10.2	3469.85	0.318178	0.403954	0.78766	0.430896	0.999796
math-42	6.52521	0.318145	0.493345	0.644872	0.51901	NA
npr-17	54.7002	0.318098	0.431016	0.738017	0.460504	0.999796
T21C9.9	4.48524	0.318026	0.45382	0.700776	0.483443	NA
T22C1.3	1381.06	0.317996	0.244398	1.30114	0.19321	0.999796
gei-14	1966.13	0.317933	0.377071	0.843166	0.399135	0.999796
srh-269	3.59689	0.317916	0.451903	0.703505	0.481741	NA
F44G4.7	9.82699	0.317793	0.516887	0.614822	0.538672	0.999796
inx-13	638.147	0.317682	0.274905	1.15561	0.247842	0.999796
K08H10.6	4.77331	0.317629	0.477987	0.664513	0.506362	NA
C03B1.5	5.40213	0.317558	0.479544	0.662208	0.507838	NA
sem-2	245.604	0.317545	0.378585	0.838766	0.401601	0.999796
rpom-1	1143.17	0.317418	0.298807	1.06229	0.288106	0.999796
prmt-5	1957.48	0.317251	0.354057	0.896043	0.37023	0.999796
gpx-7	73.3543	0.31723	0.465198	0.681925	0.495286	0.999796
M02G9.2	1.32173	0.317183	0.38496	0.823939	0.409974	NA
nspc-19	47.3353	0.316847	0.417123	0.759601	0.447493	0.999796
C56G2.9	12.8391	0.316668	0.515014	0.614872	0.538639	0.999796
smg-3	2278.01	0.316639	0.343274	0.922411	0.356314	0.999796
T02E1.2	1455.28	0.316542	0.311988	1.0146	0.310297	0.999796
tag-65	1370.38	0.316527	0.318414	0.994073	0.320187	0.999796
Y56A3A.28	548.127	0.31643	0.363719	0.869983	0.384309	0.999796
str-227	1.9147	0.316338	0.416175	0.760108	0.44719	NA
cyn-16	1053.93	0.316316	0.252468	1.2529	0.210243	0.999796
Y47D3B.4	30.99	0.31624	0.4622	0.684206	0.493845	0.999796
har-2	1433.48	0.316216	0.308296	1.02569	0.305038	0.999796
srh-39	1.98566	0.316152	0.34526	0.915693	0.359828	NA
hrg-5	2.39974	0.315918	0.391679	0.806574	0.419912	NA
H23N18.4	2.31028	0.31591	0.455753	0.69316	0.488209	NA
dex-1	110.121	0.315872	0.339168	0.931314	0.351691	0.999796
T05H4.4	8.51162	0.315749	0.517083	0.610635	0.541441	0.999796
cyy-1	1468.79	0.315739	0.333368	0.947118	0.343579	0.999796
hst-2	257.048	0.315561	0.279643	1.12844	0.259133	0.999796
srt-43	1.53418	0.315512	0.359004	0.878853	0.379481	NA
srxa-3	2.09628	0.315393	0.420774	0.749555	0.453522	NA
dnj-18	628.35	0.31528	0.25369	1.24278	0.213949	0.999796
uev-2	2.77008	0.31518	0.438669	0.718493	0.472454	NA
cdh-12	46.6637	0.315093	0.466238	0.675821	0.499154	0.999796
Y51F10.4	808.853	0.31505	0.290396	1.0849	0.277966	0.999796
hhat-2	21.8166	0.314986	0.505087	0.623626	0.532873	0.999796
ctf-18	2588.5	0.314965	0.33054	0.952881	0.340651	0.999796
rbd-1	2066.27	0.314944	0.254794	1.23607	0.216432	0.999796
Y110A7A.7	167.25	0.314818	0.311219	1.01156	0.311747	0.999796
snx-13	2254.55	0.314805	0.29066	1.08307	0.278776	0.999796
F54E12.2	7676.56	0.3146	0.400286	0.785937	0.431904	0.999796
ZK856.5	141.429	0.314585	0.323848	0.971397	0.331351	0.999796
F40G9.9	7.97714	0.314567	0.518332	0.606884	0.543928	0.999796
aass-1	1342.95	0.314532	0.381014	0.825511	0.409081	0.999796
cdk-2	877.672	0.314527	0.349467	0.900017	0.368111	0.999796
M04D5.1	13.0901	0.314226	0.503806	0.623705	0.532821	0.999796
mon-2	2620.37	0.314076	0.401536	0.782188	0.434104	0.999796
R148.4	623.233	0.313764	0.380959	0.823617	0.410157	0.999796
T14A8.2	60.2185	0.313477	0.44928	0.697732	0.485345	0.999796
tyra-2	19.2193	0.313447	0.508579	0.616318	0.537685	0.999796
srt-63	2.02841	0.313406	0.428377	0.731611	0.464406	NA
Y57A10A.4	102.759	0.313266	0.337873	0.927171	0.353838	0.999796
fbxa-104	3.30991	0.313254	0.415722	0.753517	0.451139	NA
cir-1	2066.2	0.313216	0.291814	1.07334	0.283118	0.999796
F52B5.3	3388.18	0.313086	0.394472	0.793683	0.42738	0.999796
srd-14	42.024	0.312973	0.430256	0.727412	0.466974	0.999796
ram-5	2.86593	0.3129	0.448923	0.697001	0.485802	NA
Y71H2B.11	278.182	0.312891	0.347411	0.900636	0.367782	0.999796
hlh-16	2.87451	0.312855	0.43574	0.717985	0.472767	NA
F29G9.7	156.364	0.312818	0.38981	0.802489	0.42227	0.999796
ZK993.2	3.6528	0.312614	0.461113	0.677955	0.497801	NA
ccdc-55	1629.98	0.312597	0.297209	1.05177	0.292904	0.999796
vha-7	3038.46	0.312587	0.393624	0.794125	0.427122	0.999796
abcf-1	3104.86	0.312404	0.316674	0.986514	0.323881	0.999796
C01H6.3	18.3921	0.312396	0.517651	0.603487	0.546185	0.999796
C03H5.5	89.3289	0.312389	0.333128	0.937745	0.348376	0.999796
C18H7.6	4.05974	0.312342	0.391816	0.797166	0.425355	NA
grl-9	1.81552	0.31231	0.372605	0.83818	0.401929	NA
prp-38	1352.63	0.312299	0.33405	0.934888	0.349846	0.999796
gld-3	7485.04	0.312288	0.372762	0.837766	0.402162	0.999796
coa-1	266.833	0.312094	0.279798	1.11542	0.264669	0.999796
arrd-15	20.1521	0.312012	0.501865	0.621705	0.534136	0.999796
ZK686.2	1847.88	0.311999	0.291894	1.06888	0.285125	0.999796
F35E2.8	2.02819	0.311819	0.39201	0.795438	0.426359	NA
C05C9.2	2.83147	0.311802	0.467948	0.666318	0.505208	NA
C37A2.8	922.773	0.311788	0.284393	1.09633	0.272935	0.999796
cdc-7	1673.81	0.311743	0.279017	1.11729	0.26387	0.999796
F58B4.3	45.1993	0.311555	0.477843	0.652004	0.514399	0.999796
F56D2.3	5.38942	0.311493	0.500771	0.622027	0.533924	NA
par-4	1626.15	0.311483	0.356888	0.872776	0.382785	0.999796
rgs-5	224.917	0.311405	0.335444	0.928339	0.353232	0.999796
F19B2.12	83.2511	0.311253	0.347003	0.896975	0.369732	0.999796
F32H2.11	3.5749	0.311008	0.473654	0.656614	0.511429	NA
M162.9	97.2673	0.310866	0.416468	0.746433	0.455406	0.999796
T28H11.8	35.3408	0.310767	0.510681	0.608536	0.542832	0.999796
ZK1240.8	2.75687	0.310757	0.438518	0.708653	0.47854	NA
Y47H9C.14	5.078	0.310726	0.500685	0.620602	0.534862	NA
F27C1.6	1728.44	0.310646	0.317234	0.979232	0.327466	0.999796
srb-17	3.84098	0.310609	0.488436	0.635925	0.524825	NA
B0334.6	16.3783	0.31034	0.498717	0.622277	0.53376	0.999796
C07E3.10	5.06938	0.310242	0.499715	0.620838	0.534706	NA
npr-18	11.6269	0.309917	0.513299	0.603775	0.545993	0.999796
Y102A11A.6	20.2139	0.309875	0.48274	0.64191	0.520932	0.999796
osg-1	38.1195	0.309855	0.435336	0.711762	0.476612	0.999796
W02B8.1	41.5843	0.309681	0.407498	0.759956	0.447281	0.999796
T13H5.1	151.626	0.309502	0.337747	0.916372	0.359472	0.999796
sec-5	1919.3	0.309491	0.308968	1.00169	0.316492	0.999796
cdh-10	33.183	0.309448	0.497316	0.622238	0.533786	0.999796
K02E7.7	3.0808	0.309323	0.373875	0.827343	0.408043	NA
cyp-35A3	44.6868	0.309146	0.454071	0.680831	0.495979	0.999796
Y111B2A.21	39.3509	0.309097	0.428505	0.721339	0.470701	0.999796
F43G9.4	991.734	0.309067	0.290104	1.06536	0.286711	0.999796
morc-1	2273.61	0.309026	0.385367	0.8019	0.422611	0.999796
kcnl-4	34.5728	0.308999	0.484588	0.637653	0.523699	0.999796
dhs-27	156.188	0.308734	0.293535	1.05178	0.292901	0.999796
F13H10.3	1454.72	0.308617	0.35649	0.865709	0.386649	0.999796
sdz-24	202.005	0.308583	0.448231	0.688446	0.491172	0.999796
C27A2.8	7.76324	0.308156	0.518084	0.5948	0.551977	NA
B0205.6	822.272	0.307949	0.307608	1.00111	0.316774	0.999796
baz-2	1100.87	0.307768	0.33258	0.925397	0.35476	0.999796
tsp-11	37.3445	0.307753	0.446478	0.68929	0.490641	0.999796
cutl-17	8.74901	0.307387	0.517801	0.59364	0.552753	0.999796
ufd-2	4702.11	0.307379	0.330479	0.930104	0.352317	0.999796
cdk-1	3941.2	0.307286	0.349087	0.880257	0.37872	0.999796
F52A8.3	10.0569	0.307263	0.518462	0.592643	0.55342	0.999796
tftc-3	2832.99	0.307201	0.351508	0.87395	0.382145	0.999796
let-355	2136.5	0.307049	0.355479	0.863761	0.387719	0.999796
Y54G11A.9	535.558	0.306908	0.316064	0.971032	0.331532	0.999796
C39B10.1	15.8611	0.306866	0.514204	0.596779	0.550655	0.999796
F55C12.5	2574.39	0.306771	0.321632	0.953797	0.340187	0.999796
T05A8.8	7.61362	0.306715	0.518378	0.591682	0.554063	NA
nrx-1	111.987	0.306691	0.362308	0.846494	0.397277	0.999796
tag-30	1121.86	0.306637	0.308201	0.994926	0.319772	0.999796
lim-7	62.2105	0.306597	0.453132	0.676616	0.498649	0.999796
Y38E10A.28	18.5817	0.306522	0.483432	0.634054	0.526045	0.999796
C07H6.4	2441.02	0.306352	0.34575	0.886049	0.375591	0.999796
cul-4	1954.46	0.306346	0.333657	0.918147	0.358542	0.999796
K11H3.8	505.416	0.306272	0.38709	0.791216	0.428818	0.999796
F13H10.5	13.1081	0.306249	0.518357	0.590807	0.55465	0.999796
ikke-1	2410	0.306069	0.3465	0.883317	0.377065	0.999796
twk-30	40.4863	0.306067	0.428751	0.713857	0.475316	0.999796
T01D3.3	156.523	0.305877	0.447881	0.682944	0.494642	0.999796
let-502	4217.06	0.305701	0.369567	0.827186	0.408132	0.999796
btb-10	21.5612	0.30567	0.487591	0.626899	0.530725	0.999796
T26A5.6	1230.39	0.305635	0.235971	1.29523	0.195242	0.999796
D1005.2	44.2236	0.305553	0.424314	0.72011	0.471457	0.999796
F55C5.6	2.21367	0.30554	0.397566	0.768527	0.442174	NA
T24C4.5	786.433	0.305416	0.325491	0.938324	0.348078	0.999796
ztf-8	2102.75	0.305351	0.314194	0.971854	0.331123	0.999796
haf-9	627.365	0.305311	0.291996	1.0456	0.295747	0.999796
T26F2.2	35.9298	0.305267	0.44178	0.690993	0.48957	0.999796
H34C03.2	6588.86	0.305149	0.384736	0.79314	0.427696	0.999796
Y41D4B.11	1565.33	0.305101	0.260775	1.16998	0.24201	0.999796
nhr-283	2.4263	0.305054	0.416758	0.73197	0.464187	NA
F58H1.2	17.712	0.304928	0.516888	0.589929	0.555238	0.999796
tiam-1	96.9491	0.304547	0.33287	0.914913	0.360237	0.999796
smc-3	3034.2	0.304488	0.397266	0.766458	0.443404	0.999796
dsl-7	7.66624	0.304461	0.517448	0.588389	0.556271	NA
nop-1	2971.06	0.304399	0.381532	0.797834	0.424967	0.999796
mls-1	8.66769	0.304307	0.518342	0.587077	0.557152	0.999796
nas-28	10.0722	0.30401	0.518183	0.586685	0.557415	0.999796
rmh-1	1256.06	0.303957	0.391308	0.776774	0.437292	0.999796
Y39B6A.43	359.26	0.303852	0.403184	0.75363	0.451071	0.999796
Y116F11B.10	36.1073	0.303826	0.468164	0.648972	0.516357	0.999796
Y23H5B.8	19.2897	0.303726	0.487673	0.622807	0.533412	0.999796
ceh-6	39.5485	0.303726	0.428748	0.708402	0.478696	0.999796
nhx-3	119.387	0.303627	0.363355	0.835621	0.403368	0.999796
pal-1	2899.73	0.303586	0.317155	0.957217	0.338458	0.999796
rpa-1	5452.84	0.303505	0.332955	0.91155	0.362006	0.999796
akt-1	3494.42	0.30336	0.364251	0.832831	0.40494	0.999796
sre-19	1.41736	0.303215	0.35896	0.844705	0.398276	NA
clec-28	8.12632	0.303191	0.518342	0.584924	0.558599	0.999796
clec-230	1.47981	0.302929	0.357941	0.846309	0.39738	NA
lad-2	70.2256	0.302723	0.385432	0.785414	0.432211	0.999796
ZC84.6	1.92093	0.302097	0.377956	0.799292	0.424121	NA
Y39B6A.8	1.47544	0.302082	0.395419	0.763954	0.444895	NA
ugt-28	297.671	0.301961	0.296782	1.01745	0.308939	0.999796
gls-1	3667.9	0.301447	0.422301	0.71382	0.475339	0.999796
Y71H2AM.10	85.1382	0.301346	0.344744	0.874116	0.382055	0.999796
Y105C5B.14	4.82501	0.301341	0.503014	0.599071	0.549126	NA
osm-9	15.6213	0.30134	0.493428	0.610707	0.541394	0.999796
F54D8.6	1602.53	0.301333	0.34881	0.86389	0.387648	0.999796
twk-47	10.0501	0.301271	0.504004	0.597756	0.550003	0.999796
C23G10.8	3324.84	0.300999	0.344399	0.873983	0.382127	0.999796
cyn-4	1249.66	0.300927	0.315296	0.954426	0.339868	0.999796
Y54E10A.12	1329.42	0.300892	0.315538	0.953584	0.340294	0.999796
btb-18	5.84824	0.300886	0.516345	0.582723	0.56008	NA
gad-2	7.77019	0.300671	0.518479	0.57991	0.561975	NA
usp-48	3648.59	0.300536	0.379274	0.792399	0.428128	0.999796
msh-4	12.7361	0.300518	0.518401	0.579702	0.562115	0.999796
K04C2.2	2372.01	0.300402	0.343381	0.874836	0.381663	0.999796
C09E7.6	384.749	0.300393	0.384039	0.782195	0.4341	0.999796
lin-49	2188.3	0.300338	0.369374	0.8131	0.41616	0.999796
R11H6.2	1369.18	0.300317	0.364113	0.824791	0.40949	0.999796
T01G1.2	58.1547	0.300281	0.466397	0.643831	0.519685	0.999796
ocrl-1	2497.13	0.300157	0.250438	1.19853	0.230711	0.999796
D2024.10	1.20469	0.300156	0.344241	0.871937	0.383243	NA
F10D2.16	1.20469	0.300156	0.344241	0.871937	0.383243	NA
R11D1.1	1089.57	0.299991	0.281988	1.06384	0.2874	0.999796
pkc-1	2853.53	0.299961	0.336563	0.891248	0.372796	0.999796
fbxa-124	61.6625	0.299876	0.445176	0.673612	0.500558	0.999796
R02D1.2	15.9121	0.29963	0.502505	0.596273	0.550993	0.999796
ksr-2	970.31	0.299629	0.412988	0.725514	0.468137	0.999796
F23D12.4	9.21902	0.299559	0.518193	0.578084	0.563208	0.999796
npp-21	7206.98	0.299526	0.419812	0.713476	0.475551	0.999796
knl-1	3565.59	0.299356	0.392891	0.761931	0.446101	0.999796
mrpl-24	796.608	0.299332	0.250942	1.19283	0.232934	0.999796
athp-3	64.1226	0.299244	0.416547	0.718391	0.472516	0.999796
Y105C5A.1271	1.92129	0.29918	0.334139	0.895374	0.370587	NA
cdh-3	334.84	0.298945	0.416482	0.717785	0.47289	0.999796
lin-9	1982.38	0.298597	0.390865	0.76394	0.444903	0.999796
pole-2	1571.69	0.298538	0.251636	1.18639	0.235469	0.999796
Y39B6A.49	125.393	0.298526	0.403825	0.739246	0.459758	0.999796
hmgr-1	1476.13	0.298508	0.315649	0.945697	0.344303	0.999796
fbxb-46	9.2786	0.298216	0.518365	0.575301	0.565088	0.999796
dpy-26	3309.97	0.298103	0.37039	0.804834	0.420916	0.999796
K08C7.4	8.26193	0.29804	0.516203	0.57737	0.56369	0.999796
T10C6.7	1224.09	0.298027	0.417721	0.71346	0.475561	0.999796
T05C3.6	255.847	0.297985	0.337906	0.881858	0.377854	0.999796
twk-43	58.9476	0.297971	0.431818	0.690038	0.49017	0.999796
lrg-1	103.965	0.29795	0.486181	0.612839	0.539983	0.999796
dnj-22	1550.72	0.297903	0.267033	1.1156	0.264592	0.999796
gip-2	1560.82	0.29779	0.267004	1.1153	0.264721	0.999796
ifta-1	64.8492	0.297742	0.381557	0.780335	0.435194	0.999796
rcq-5	987.832	0.297549	0.336579	0.884038	0.376675	0.999796
K04H4.2	34.3838	0.297352	0.514208	0.578271	0.563081	0.999796
ins-9	1.68596	0.297191	0.358246	0.829573	0.40678	NA
2022-03-05	58.5208	0.297136	0.433352	0.68567	0.492921	0.999796
gon-14	2991.18	0.297068	0.374	0.794299	0.427021	0.999796
ttll-5	2200.76	0.296992	0.311177	0.954414	0.339874	0.999796
knl-2	3092.76	0.296854	0.329192	0.901764	0.367182	0.999796
K07F5.14	1546.47	0.296744	0.363281	0.816845	0.414017	0.999796
col-167	1029.74	0.296741	0.380587	0.779692	0.435572	0.999796
rpb-2	3998.42	0.296677	0.353651	0.838897	0.401527	0.999796
cha-1	34.0194	0.296637	0.440115	0.673999	0.500312	0.999796
mog-5	2883.01	0.29662	0.343504	0.863513	0.387855	0.999796
mks-2	5.36094	0.296571	0.490565	0.604551	0.545478	NA
C50H11.8	2.33694	0.296524	0.436701	0.679008	0.497133	NA
cup-5	2035.69	0.296406	0.351336	0.843654	0.398863	0.999796
egl-5	44.288	0.296367	0.479645	0.617888	0.536649	0.999796
wrm-1	1722.58	0.296216	0.406527	0.72865	0.466216	0.999796
R02D3.7	1948.01	0.29615	0.266288	1.11215	0.266076	0.999796
mes-3	2164.51	0.296064	0.284682	1.03998	0.298348	0.999796
F59F5.5	11.966	0.296059	0.511544	0.578757	0.562753	0.999796
C15H9.2	6.51475	0.296055	0.511682	0.578593	0.562864	NA
T14B4.5	52.1111	0.296031	0.387693	0.763571	0.445123	0.999796
T28A8.8	98.4261	0.295701	0.351946	0.840187	0.400803	0.999796
C27H5.12	2.68125	0.295678	0.459584	0.643359	0.519991	NA
ZK381.2	4.2018	0.295639	0.435007	0.679617	0.496747	NA
gro-1	500.915	0.295417	0.278698	1.05999	0.28915	0.999796
ugt-7	84.4455	0.295402	0.398271	0.741711	0.458263	0.999796
grp-1	1879.79	0.295309	0.300255	0.983527	0.325348	0.999796
srm-5	2.25932	0.295296	0.375425	0.786565	0.431536	NA
scl-27	4.01617	0.295294	0.486123	0.607446	0.543555	NA
mms-19	1839.78	0.295046	0.336976	0.875569	0.381264	0.999796
bpl-1	931.872	0.294975	0.277251	1.06393	0.287362	0.999796
arrd-1	24.8712	0.294975	0.498159	0.59213	0.553764	0.999796
CD4.8	286.398	0.294967	0.379852	0.776531	0.437435	0.999796
T25G3.4	3982.68	0.294813	0.258736	1.13944	0.254521	0.999796
symk-1	1754.45	0.29481	0.355396	0.829524	0.406808	0.999796
hsf-1	2104.25	0.294766	0.348518	0.84577	0.397681	0.999796
ceh-76	2.66991	0.294751	0.431137	0.683661	0.494189	NA
cya-1	1721.19	0.294625	0.391077	0.753367	0.45123	0.999796
dars-2	686.04	0.294513	0.294768	0.999137	0.317728	0.999796
rgef-1	72.322	0.294493	0.422586	0.696883	0.485876	0.999796
algn-10	618.353	0.294366	0.373369	0.788405	0.43046	0.999796
asb-1	4321.74	0.294242	0.289325	1.01699	0.309156	0.999796
xbx-3	7.58119	0.294042	0.517757	0.567916	0.570092	NA
K08E7.6	13.8702	0.294039	0.505559	0.581613	0.560828	0.999796
2022-03-03	2729.16	0.293993	0.359577	0.817607	0.413582	0.999796
F36H9.5	12.4544	0.293818	0.506362	0.580253	0.561744	0.999796
C50B6.3	2326.12	0.293782	0.325457	0.902676	0.366698	0.999796
Y87G2A.13	891.849	0.293751	0.340317	0.863168	0.388045	0.999796
glh-2	3868.13	0.293749	0.416772	0.704819	0.480923	0.999796
Y82E9BL.6	3.11223	0.293709	0.48232	0.60895	0.542558	NA
W04D2.4	2284.24	0.293702	0.335783	0.874677	0.381749	0.999796
thn-8	1.29455	0.29367	0.378516	0.775844	0.437841	NA
srsx-36	1.59342	0.293545	0.360447	0.814393	0.41542	NA
got-2.1	1411.79	0.293506	0.30428	0.964594	0.334748	0.999796
ZC132.9	7.05619	0.293484	0.51492	0.569961	0.568704	NA
T22C1.6	1300.19	0.293421	0.313646	0.935516	0.349522	0.999796
col-41	5.21793	0.293389	0.465312	0.630522	0.528353	NA
let-716	4637.71	0.293324	0.358924	0.817233	0.413795	0.999796
tomm-70	1775.47	0.293322	0.360365	0.813958	0.415669	0.999796
cpd-1	505.165	0.293211	0.342746	0.855477	0.392287	0.999796
D2045.9	89.6475	0.293166	0.369407	0.793612	0.427421	0.999796
rab-18	1224.49	0.293118	0.278108	1.05397	0.291897	0.999796
del-1	15.2419	0.293088	0.496413	0.590412	0.554914	0.999796
nrde-2	2553.46	0.292981	0.325411	0.900341	0.367939	0.999796
glt-6	25.764	0.29298	0.507344	0.577478	0.563617	0.999796
C32E8.6	9.06937	0.29286	0.510584	0.57358	0.566252	0.999796
B0281.6	3.62342	0.29283	0.491253	0.596088	0.551116	NA
rga-6	48.144	0.292814	0.426694	0.68624	0.492562	0.999796
T19B10.8	2694.65	0.292382	0.386393	0.756697	0.449232	0.999796
R02F2.4	939.442	0.292348	0.409419	0.714056	0.475192	0.999796
acl-5	399.375	0.292276	0.312705	0.93467	0.349958	0.999796
Y24F12A.3	88.473	0.292257	0.444183	0.657965	0.510561	0.999796
mre-11	2447.62	0.292168	0.374314	0.780543	0.435072	0.999796
F21D5.1	4826.84	0.292026	0.333779	0.874908	0.381624	0.999796
bbs-2	21.2878	0.291995	0.517471	0.564274	0.572568	0.999796
hda-2	847.871	0.291697	0.333184	0.875482	0.381312	0.999796
T26H2.10	2.49606	0.291673	0.436804	0.667744	0.504297	NA
rap-1	2139.54	0.291607	0.331433	0.879836	0.378948	0.999796
prom-1	1336.04	0.291572	0.381985	0.763306	0.445281	0.999796
samp-1	1956.58	0.291411	0.4022	0.724543	0.468733	0.999796
inx-22	1804.71	0.291399	0.407584	0.714942	0.474645	0.999796
lst-6	2324.54	0.29139	0.386478	0.753963	0.450871	0.999796
srg-39	1.59448	0.291275	0.31333	0.929613	0.352571	NA
K01A6.6	21.1448	0.291125	0.485572	0.599551	0.548806	0.999796
agmo-1	12.033	0.29106	0.518451	0.561402	0.574523	0.999796
sue-1	64.2497	0.291046	0.391485	0.743441	0.457215	0.999796
Y71H2AM.2	1274.6	0.291041	0.319264	0.9116	0.361979	0.999796
vps-32.2	2.30516	0.291011	0.436472	0.666734	0.504942	NA
clk-2	1433.36	0.290989	0.348292	0.835473	0.403452	0.999796
cux-7	1146.39	0.290879	0.34043	0.854446	0.392858	0.999796
clc-2	52.1338	0.290669	0.423928	0.685657	0.49293	0.999796
mrps-26	1120.45	0.290638	0.258454	1.12453	0.26079	0.999796
dis-3	2462.52	0.290509	0.350406	0.829063	0.407069	0.999796
C15C8.4	1233.27	0.290502	0.289888	1.00212	0.316286	0.999796
thoc-2	3108.05	0.290421	0.36401	0.797836	0.424966	0.999796
Y71F9AL.6	15.8629	0.290387	0.50061	0.580067	0.561869	0.999796
dyf-13	8.25922	0.290358	0.516656	0.561995	0.574119	0.999796
fbxb-108	5.67713	0.290193	0.506419	0.57303	0.566624	NA
Y47G6A.9	517.263	0.290077	0.283985	1.02145	0.30704	0.999796
ZC443.1	89.1495	0.289915	0.426982	0.678985	0.497148	0.999796
npr-3	22.3507	0.289876	0.503805	0.575374	0.565038	0.999796
clu-1	6971.97	0.289417	0.420306	0.688586	0.491084	0.999796
unc-93	40.2567	0.289413	0.460503	0.628471	0.529695	0.999796
nhr-265	1.54278	0.289286	0.356829	0.810713	0.41753	NA
T06E4.7	3.65492	0.289161	0.482882	0.598823	0.549291	NA
C04F5.9	636.268	0.289158	0.384393	0.752244	0.451904	0.999796
Y24F12A.4	24.5387	0.289158	0.504651	0.572986	0.566654	0.999796
Y38E10A.3	15.6451	0.289051	0.504402	0.573056	0.566607	0.999796
C01G12.12	48.1566	0.288892	0.423176	0.682676	0.494811	0.999796
D1081.6	115.439	0.288727	0.399534	0.722659	0.469889	0.999796
F59D12.1	23.9086	0.288684	0.458195	0.630047	0.528664	0.999796
ifd-1	197.311	0.288623	0.32058	0.900316	0.367952	0.999796
cec-5	3331.03	0.288597	0.284756	1.01349	0.310827	0.999796
F33C8.2	3.06268	0.288502	0.406	0.710596	0.477335	NA
ooc-5	2562.41	0.288501	0.273234	1.05588	0.291024	0.999796
T24D5.6	36.8075	0.288501	0.499388	0.577709	0.563461	0.999796
Y53G8AR.8	405.526	0.288484	0.322146	0.895506	0.370516	0.999796
ZK792.5	1386.33	0.28843	0.29434	0.979921	0.327125	0.999796
algn-8	579.603	0.287969	0.422809	0.681087	0.495817	0.999796
rev-1	1006.69	0.287902	0.269972	1.06642	0.286235	0.999796
F23B12.7	2884.79	0.287836	0.343974	0.836796	0.402708	0.999796
rtfo-1	5583.46	0.287832	0.271516	1.06009	0.289103	0.999796
Y47D3A.34	2.93001	0.287786	0.450221	0.63921	0.522686	NA
unc-25	128.206	0.287726	0.356502	0.807082	0.419619	0.999796
nfi-1	1595.87	0.287614	0.334889	0.858832	0.390433	0.999796
fbxa-120	86.6825	0.287577	0.371939	0.773183	0.439414	0.999796
taf-8	1360.67	0.287569	0.325861	0.882491	0.377512	0.999796
C06C3.12	8.8608	0.287486	0.516437	0.556673	0.577751	0.999796
ncbp-1	3225	0.287441	0.323653	0.888116	0.374478	0.999796
ptp-2	2747	0.287401	0.386906	0.742819	0.457591	0.999796
glb-34	5.00559	0.287373	0.508456	0.565188	0.571946	NA
hcp-2	4009.33	0.287249	0.376098	0.763761	0.44501	0.999796
spr-1	1625.19	0.28723	0.276074	1.04041	0.298149	0.999796
sir-2.1	2017.78	0.287177	0.24055	1.19383	0.232544	0.999796
dhod-1	1862.34	0.287108	0.307077	0.934973	0.349802	0.999796
H24K24.2	5.71971	0.287072	0.514263	0.55822	0.576694	NA
cnx-1	4634	0.287009	0.282895	1.01454	0.310324	0.999796
srw-145	8.30789	0.286981	0.507142	0.565879	0.571476	0.999796
T03F1.12	272.622	0.286973	0.324121	0.885389	0.375947	0.999796
ztf-9	319.111	0.28691	0.349173	0.821686	0.411256	0.999796
ugt-27	2.65956	0.286852	0.458526	0.625595	0.531581	NA
set-27	504.126	0.286848	0.358869	0.799312	0.42411	0.999796
F55A11.1	1941.78	0.286836	0.288735	0.993423	0.320504	0.999796
cutl-23	19.6706	0.286557	0.518267	0.552915	0.580321	0.999796
R05H11.1	310.254	0.286501	0.266997	1.07305	0.28325	0.999796
F43C11.10	0.960241	0.286484	0.3213	0.891639	0.372586	NA
srh-279	0.960241	0.286484	0.3213	0.891639	0.372586	NA
fncm-1	799.769	0.286421	0.319527	0.896392	0.370044	0.999796
ska-3	1390.52	0.286316	0.316846	0.903646	0.366183	0.999796
mes-6	1275.99	0.286254	0.342668	0.835368	0.40351	0.999796
mmaa-1	1473.9	0.28613	0.326466	0.876446	0.380788	0.999796
C24H12.1	18.6639	0.286039	0.503428	0.568183	0.569911	0.999796
Y53C10A.1	278.695	0.285913	0.394799	0.724198	0.468944	0.999796
sur-6	5583.1	0.285708	0.285057	1.00228	0.316207	0.999796
C03H5.6	33.2996	0.285649	0.427457	0.668252	0.503973	0.999796
cah-6	57.4072	0.285645	0.465319	0.61387	0.539302	0.999796
Y67A10A.9	111.413	0.285597	0.349262	0.817717	0.413519	0.999796
T19A5.3	29.814	0.285513	0.472361	0.604438	0.545552	0.999796
bath-6	58.8587	0.28544	0.45608	0.625855	0.53141	0.999796
K02D3.2	8.59655	0.285288	0.51814	0.5506	0.581908	0.999796
evl-18	2357.84	0.285282	0.352011	0.810434	0.417691	0.999796
R07A4.3	2.88985	0.285239	0.470785	0.605879	0.544595	NA
K10C9.9	2.24678	0.285237	0.415	0.687319	0.491882	NA
gly-12	130.396	0.285206	0.327468	0.870943	0.383785	0.999796
shw-3	22.034	0.285181	0.488697	0.583554	0.559521	0.999796
cyp-35A2	646.204	0.285089	0.311029	0.916599	0.359353	0.999796
F17B5.6	1.38558	0.285075	0.351256	0.811588	0.417028	NA
C28C12.12	1874.4	0.285074	0.249432	1.1429	0.253082	0.999796
pup-2	7664.46	0.285058	0.389841	0.731217	0.464647	0.999796
ced-5	2946.5	0.284946	0.380799	0.748285	0.454288	0.999796
trt-1	1419.41	0.284926	0.33716	0.845075	0.398069	0.999796
F54B3.1	4323.94	0.284885	0.412655	0.690371	0.489961	0.999796
Y23H5B.6	1579.73	0.284856	0.383031	0.743691	0.457063	0.999796
F55F8.3	1334.82	0.284775	0.310342	0.917618	0.358819	0.999796
C16C2.4	1652.2	0.284753	0.277738	1.02526	0.30524	0.999796
Y53F4B.20	6.04613	0.284613	0.50718	0.561168	0.574683	NA
ifet-1	15178	0.284432	0.427226	0.665765	0.505561	0.999796
rpc-2	4334.16	0.284274	0.329127	0.863721	0.387741	0.999796
cid-1	3748.16	0.284133	0.369262	0.769461	0.44162	0.999796
Y53F4B.27	3.12114	0.284063	0.414553	0.685227	0.493201	NA
bath-3	84.1787	0.284038	0.384333	0.739042	0.459881	0.999796
F35C11.5	1972.98	0.283928	0.383114	0.741104	0.45863	0.999796
pqn-13	11.6075	0.283926	0.51777	0.548362	0.583443	0.999796
W06E11.1	1391.61	0.283714	0.317144	0.894591	0.371006	0.999796
catp-6	3232.6	0.283637	0.376425	0.753502	0.451148	0.999796
hsd-1	1.13898	0.283506	0.295911	0.958078	0.338023	NA
zen-4	4233.3	0.283444	0.373887	0.758102	0.44839	0.999796
D2030.7	2214.69	0.283297	0.283478	0.999362	0.317619	0.999796
nhr-68	418.216	0.282998	0.296469	0.954561	0.3398	0.999796
F36A2.9	2304.77	0.282953	0.345139	0.819823	0.412317	0.999796
ggr-3	21.0454	0.282782	0.494394	0.571978	0.567337	0.999796
ZK512.1	24.8867	0.282713	0.515334	0.548601	0.583279	0.999796
gly-20	2432.81	0.282713	0.29032	0.973797	0.330158	0.999796
mam-1	7.30517	0.282658	0.517722	0.545964	0.58509	NA
str-78	1.1775	0.2826	0.338184	0.835638	0.403358	NA
nfx-1	5100.47	0.282585	0.374516	0.754533	0.450529	0.999796
Y43C5A.7	121.5	0.282486	0.371019	0.761381	0.44643	0.999796
B0495.8	1317.25	0.282459	0.229285	1.23191	0.217982	0.999796
C01G10.10	255.031	0.282374	0.321291	0.878873	0.37947	0.999796
C18A3.3	1434.26	0.282371	0.318228	0.887325	0.374904	0.999796
C27C12.3	494.278	0.282344	0.442403	0.638205	0.52334	0.999796
ran-5	2074.16	0.282268	0.30843	0.915176	0.360099	0.999796
gfi-2	2950.03	0.282245	0.297516	0.948672	0.342788	0.999796
tkr-1	8.18078	0.282236	0.512594	0.550602	0.581906	0.999796
hgrs-1	2754.72	0.282166	0.321727	0.877034	0.380468	0.999796
F29A7.4	10.5335	0.282022	0.518304	0.544124	0.586356	0.999796
nspb-1	2.64546	0.281961	0.442436	0.637292	0.523935	NA
Y51H4A.1	7.79292	0.281885	0.508989	0.553813	0.579707	NA
gur-4	10.8799	0.281821	0.512815	0.549556	0.582624	0.999796
Y67D2.4	304.391	0.281801	0.319539	0.881896	0.377833	0.999796
F07G6.10	67.4654	0.281718	0.41922	0.672005	0.501581	0.999796
T21B10.3	4642.04	0.281494	0.373392	0.753885	0.450918	0.999796
C43H6.6	4.43631	0.281488	0.46434	0.606212	0.544374	NA
thoc-7	958.683	0.281488	0.323844	0.86921	0.384732	0.999796
hsr-9	9023.52	0.281472	0.382902	0.735103	0.462277	0.999796
rpoa-2	2542.5	0.281438	0.350807	0.802259	0.422403	0.999796
mom-5	3147.44	0.281393	0.3528	0.797599	0.425103	0.999796
skr-7	239.233	0.28134	0.319456	0.880685	0.378489	0.999796
Y105C5B.8	2.00123	0.281229	0.416528	0.675174	0.499565	NA
sqv-5	4294.67	0.281173	0.450454	0.6242	0.532496	0.999796
Y32B12B.2	1978.47	0.280919	0.375934	0.747256	0.454909	0.999796
dpy-20	9.28666	0.280846	0.516554	0.543691	0.586654	0.999796
fat-7	268.384	0.2807	0.438099	0.640723	0.521702	0.999796
rrbs-1	2002.68	0.28068	0.270146	1.03899	0.298808	0.999796
ugt-26	214.196	0.28039	0.316005	0.887294	0.374921	0.999796
C14B1.9	2766.16	0.280195	0.345891	0.810068	0.417901	0.999796
hmg-4	4291.17	0.280174	0.31781	0.881576	0.378006	0.999796
fbxb-67	63.3097	0.280053	0.46027	0.608454	0.542886	0.999796
Y50D4A.6	5.45235	0.280005	0.502002	0.557776	0.576997	NA
szy-4	4334.91	0.279982	0.382393	0.732184	0.464056	0.999796
C09G5.13	4.23477	0.279775	0.497521	0.562338	0.573886	NA
F45F2.11	1680.54	0.27971	0.385571	0.725443	0.468181	0.999796
Y55F3C.9	71.6443	0.279708	0.37396	0.747962	0.454483	0.999796
zyg-11	4928.72	0.2796	0.351571	0.795287	0.426446	0.999796
Y11D7A.19	2.85703	0.279585	0.444597	0.62885	0.529447	NA
unc-76	1636.07	0.27957	0.359353	0.777981	0.43658	0.999796
C45G3.3	359.06	0.279492	0.288894	0.967454	0.333317	0.999796
irld-15	4.61588	0.279465	0.481267	0.580686	0.561452	NA
sra-33	3.41075	0.27941	0.487792	0.572805	0.566777	NA
amx-1	413.122	0.279397	0.319423	0.874694	0.381741	0.999796
ZC434.9	190.861	0.279376	0.325753	0.857633	0.391095	0.999796
Y66D12A.19	747.023	0.279373	0.302802	0.922627	0.356201	0.999796
[truncated: 18,122 more rows]
