# Supplementary material for: SKN-1 regulates stress resistance downstream of amino catabolism pathways
Source: iScience. 2022 Jun 9;25(7):104571. doi: 10.1016/j.isci.2022.104571 (PMC9240870; doi:10.1016/j.isci.2022.104571)
Supplement: Table S2. Survival statistics of lifespan and stress resistance experiments, related to Figure 4 [file mmc3.xlsx]

## Sheet: Survival Summary Statistics
Lifespan Survival Statistics
Genotype	Median (days)	Significance (Log-rank, Mantel Cox)	Events (deaths)	Censored
N2	18		98	27
amdh-1(uth29)	16	ns (p = 0.2725)	82	61
N2	21		97	23
amdh-1(uth29)	19	* (p = 0.0185)	97	23
N2	21		119	31
amdh-1(uth29)	21	ns (p = 0.1728)	112	38
Tunicamycin Survival Statistics
Genotype	Median	Significance (Log-rank, Mantel Cox)	Events (deaths)	Censored
N2	13		130	24
amdh-1(uth29)	13	ns (p =0.1612)	117	32
N2	13		93	26
amdh-1(uth29)	13	* (p = 0.0469)	71	46
N2	14		93	26
amdh-1(uth29)	12	*** (p = 0.00044)	84	35

## Sheet: Stress Resistance Assays
Thermotolerance
Genotype	RNAi	N (animals)	Percent Survival
N2	EV	54	83.3333
amdh-1(uth29)	EV	58	12.069
N2	skn-1	58	91.3793
amdh-1(uth29)	skn-1	54	20.3704
N2	EV	59	69.4915
amdh-1(uth29)	EV	59	27.1186
N2	skn-1	56	85.7143
amdh-1(uth29)	skn-1	49	97.9592
N2	EV	45	4.44444
amdh-1(uth29)	EV	45	20
N2	skn-1	44	79.5455
amdh-1(uth29)	skn-1	44	88.6364
N2	EV	40	77.5
amdh-1(uth29)	EV	40	55
N2	skn-1	37	83.7838
amdh-1(uth29)	skn-1	40	85
Resistance to tert-butyl
N2	EV	55	13.1
amdh-1(uth29)	EV	29	31.8
N2	daf-2	58	98.3
N2	EV	70	7.2
amdh-1(uth29)	EV	81	43.2
N2	daf-2	100	100
N2	EV	47	10.6
amdh-1(uth29)	EV	22	41.1
N2	daf-2	62	100
